# Supplementary material for: Spatial transcriptomics delineates molecular features and cellular plasticity in lung adenocarcinoma progression
Source: Cell Discov. 2023 Sep 19;9:96. doi: 10.1038/s41421-023-00591-7 (PMC10507052; doi:10.1038/s41421-023-00591-7)
Supplement: Supplementary file 2 — Supplementary Tables [file 41421_2023_591_MOESM2_ESM.xlsx]

## Sheet: TableS1
Supplementary Table S1. Clinical characteristics of 5 patients in ST cohort.
Patient ID	Gender	Age (years)	Smoking	Tumor size (cm)	Pleural invasion	T stage	N stage	TNM stage	Predominant patterns of the whole tumor	EGFR mutation	KRAS mutation	BRAF mutation	NRAS mutation	PI3KCA mutation	HER2 mutation	ALK fusion	ROS1 fusion	RET fusion	MET mutation
ST_P1	Male	60	No	3.8*2.5*2	No	2a	0	IB	Acinar	Exon 19 deletion	-	-	-	-	-	-	-	-	-
ST_P5	Female	67	No	1.5*1.3*1.3	Yes	2a	0	IB	Solid and acinar	-	-	-	-	-	-	+	-	-	-
ST_P6	Female	54	No	1.8*1.5*1.0	No	1b	0	IA	Micropapillary and acinar	Exon 19 deletion	-	-	-	-	-	-	-	-	-
ST_P7	Male	73	No	1.8*1.5*1.4	No	1b	0	IA	Micropapillary and acinar	N.A.	N.A.	N.A.	N.A.	N.A.	N.A.	+	N.A.	N.A.	N.A.
ST_P8	Female	68	No	1.2*1*0.8	No	1b	0	IA	Lepidic and acinar	-	Exon 2 SNV	-	-	-	-	-	-	-	-
Notes: +, positive mutation or fusion; -, negative mutation or fusion; N.A., not available.

## Sheet: TableS2
Supplementary Table S2. Summary of spatially resolved transcriptomics in 5 LUAD patitents.
Sample ID	Number of Spots Under Tissue	Median Genes per Spot	Number of Reads	Q30 Bases in RNA Read	Reads Mapped to Genome	Reads Mapped Confidently to Genome	Reads Mapped Confidently to Intergenic Regions	Reads Mapped Confidently to Intronic Regions	Fraction Reads in Spots Under Tissue	Total Genes Detected	Median UMI Counts per Spot	Fraction of Spots Under Tissue	Sequencing saturation
ST_P1	4430	3636	543614737	0.932439	0.816032	0.790453	0.0246484	0.0249741	0.899979	24398	7406	0.88742	0.883
ST_P5	2481	4916	631294497	0.942504	0.90864	0.81926	0.0140987	0.0161096	0.750246	24078	17306	0.496995	0.86
ST_P6	3562	3690	590458454	0.941509	0.826471	0.799059	0.0243578	0.0203683	0.84475	24636	7968.5	0.713542	0.899
ST_P7	3651	4005	605351340	0.952642	0.951938	0.931136	0.0132572	0.0161301	0.95076	24361	14005	0.73137	0.866
ST_P8	4351	3197	512836804	0.948085	0.904063	0.875278	0.0174386	0.0193772	0.956825	24141	8178	0.871595	0.896

## Sheet: TableS3
Supplementary Table S3. Cellular composition and proportion in each histologic subtype. (N, Normal; Lep, lepidic; PA, poorly differentiated acinar; MA, moderately differentiated acinar; MP, micropapillary; S, solid)
Cell type	Histologic subtype	Cluster	Percentage	Patient
Stroma_Adventitial Fibroblast	MP + PA	Cluster0	0.0100276	ST_P5
Stroma_Adventitial Fibroblast	PA	Cluster1	0.00578879	ST_P5
Stroma_Adventitial Fibroblast	MP	Cluster2	0.00314041	ST_P5
Stroma_Adventitial Fibroblast	S	Cluster3	0.00195818	ST_P5
Stroma_Adventitial Fibroblast	S	Cluster4	0.00432212	ST_P5
Stroma_Adventitial Fibroblast	S	Cluster5	0.224385	ST_P5
Stroma_Adventitial Fibroblast	S	Cluster6	0.0183686	ST_P5
Stroma_Adventitial Fibroblast	S	Cluster7	0.00346844	ST_P5
Stroma_Adventitial Fibroblast	PA	Cluster8	0.000200071	ST_P5
Stroma_Adventitial Fibroblast	MP	Cluster9	0	ST_P5
Stroma_Airway Smooth Muscle	MP + PA	Cluster0	0.0277347	ST_P5
Stroma_Airway Smooth Muscle	PA	Cluster1	0.00377185	ST_P5
Stroma_Airway Smooth Muscle	MP	Cluster2	0.00198179	ST_P5
Stroma_Airway Smooth Muscle	S	Cluster3	0.00884164	ST_P5
Stroma_Airway Smooth Muscle	S	Cluster4	0.0184747	ST_P5
Stroma_Airway Smooth Muscle	S	Cluster5	0.0828203	ST_P5
Stroma_Airway Smooth Muscle	S	Cluster6	0.0255064	ST_P5
Stroma_Airway Smooth Muscle	S	Cluster7	0.0104671	ST_P5
Stroma_Airway Smooth Muscle	PA	Cluster8	0.00162696	ST_P5
Stroma_Airway Smooth Muscle	MP	Cluster9	0.0250913	ST_P5
Epithelial_Alveolar Epithelial Type 1	MP + PA	Cluster0	0.012502	ST_P5
Epithelial_Alveolar Epithelial Type 1	PA	Cluster1	0.0115177	ST_P5
Epithelial_Alveolar Epithelial Type 1	MP	Cluster2	0	ST_P5
Epithelial_Alveolar Epithelial Type 1	S	Cluster3	0.00356031	ST_P5
Epithelial_Alveolar Epithelial Type 1	S	Cluster4	0.0624314	ST_P5
Epithelial_Alveolar Epithelial Type 1	S	Cluster5	0.00111149	ST_P5
Epithelial_Alveolar Epithelial Type 1	S	Cluster6	0.011135	ST_P5
Epithelial_Alveolar Epithelial Type 1	S	Cluster7	0.00322292	ST_P5
Epithelial_Alveolar Epithelial Type 1	PA	Cluster8	0.064634	ST_P5
Epithelial_Alveolar Epithelial Type 1	MP	Cluster9	0.0334673	ST_P5
Epithelial_Alveolar Epithelial Type 2	MP + PA	Cluster0	0.00170217	ST_P5
Epithelial_Alveolar Epithelial Type 2	PA	Cluster1	0.293476	ST_P5
Epithelial_Alveolar Epithelial Type 2	MP	Cluster2	0.000557021	ST_P5
Epithelial_Alveolar Epithelial Type 2	S	Cluster3	0.00022997	ST_P5
Epithelial_Alveolar Epithelial Type 2	S	Cluster4	0.017464	ST_P5
Epithelial_Alveolar Epithelial Type 2	S	Cluster5	0.00262288	ST_P5
Epithelial_Alveolar Epithelial Type 2	S	Cluster6	0.00828912	ST_P5
Epithelial_Alveolar Epithelial Type 2	S	Cluster7	0.563658	ST_P5
Epithelial_Alveolar Epithelial Type 2	PA	Cluster8	0.176041	ST_P5
Epithelial_Alveolar Epithelial Type 2	MP	Cluster9	0.0106508	ST_P5
Stroma_Alveolar Fibroblast	MP + PA	Cluster0	0.0552805	ST_P5
Stroma_Alveolar Fibroblast	PA	Cluster1	0.0466356	ST_P5
Stroma_Alveolar Fibroblast	MP	Cluster2	0.0163192	ST_P5
Stroma_Alveolar Fibroblast	S	Cluster3	0.0127428	ST_P5
Stroma_Alveolar Fibroblast	S	Cluster4	0.00388146	ST_P5
Stroma_Alveolar Fibroblast	S	Cluster5	0.0732219	ST_P5
Stroma_Alveolar Fibroblast	S	Cluster6	0.0115205	ST_P5
Stroma_Alveolar Fibroblast	S	Cluster7	0.00567638	ST_P5
Stroma_Alveolar Fibroblast	PA	Cluster8	0.00894658	ST_P5
Stroma_Alveolar Fibroblast	MP	Cluster9	0.00589873	ST_P5
Endothelial_Artery	MP + PA	Cluster0	0.0235256	ST_P5
Endothelial_Artery	PA	Cluster1	0.00301855	ST_P5
Endothelial_Artery	MP	Cluster2	0.0301515	ST_P5
Endothelial_Artery	S	Cluster3	0.0122557	ST_P5
Endothelial_Artery	S	Cluster4	0.00499673	ST_P5
Endothelial_Artery	S	Cluster5	0.00431723	ST_P5
Endothelial_Artery	S	Cluster6	0.0095826	ST_P5
Endothelial_Artery	S	Cluster7	0.000941541	ST_P5
Endothelial_Artery	PA	Cluster8	0.000989432	ST_P5
Endothelial_Artery	MP	Cluster9	0.00544716	ST_P5
Immune_B	MP + PA	Cluster0	0.0537835	ST_P5
Immune_B	PA	Cluster1	4.19e-05	ST_P5
Immune_B	MP	Cluster2	0.00918549	ST_P5
Immune_B	S	Cluster3	0.0479233	ST_P5
Immune_B	S	Cluster4	0.00162092	ST_P5
Immune_B	S	Cluster5	0.00306202	ST_P5
Immune_B	S	Cluster6	0.0533364	ST_P5
Immune_B	S	Cluster7	0	ST_P5
Immune_B	PA	Cluster8	5.41e-06	ST_P5
Immune_B	MP	Cluster9	0.049846	ST_P5
Epithelial_Basal	MP + PA	Cluster0	0.0110617	ST_P5
Epithelial_Basal	PA	Cluster1	0.0130777	ST_P5
Epithelial_Basal	MP	Cluster2	0.000136573	ST_P5
Epithelial_Basal	S	Cluster3	0.00990624	ST_P5
Epithelial_Basal	S	Cluster4	0.148408	ST_P5
Epithelial_Basal	S	Cluster5	0.00861798	ST_P5
Epithelial_Basal	S	Cluster6	0.0311378	ST_P5
Epithelial_Basal	S	Cluster7	0.140694	ST_P5
Epithelial_Basal	PA	Cluster8	0.28929	ST_P5
Epithelial_Basal	MP	Cluster9	0.0623577	ST_P5
Immune_Basophil/Mast 1	MP + PA	Cluster0	0.0135582	ST_P5
Immune_Basophil/Mast 1	PA	Cluster1	0.0029836	ST_P5
Immune_Basophil/Mast 1	MP	Cluster2	0.00451304	ST_P5
Immune_Basophil/Mast 1	S	Cluster3	0.0251303	ST_P5
Immune_Basophil/Mast 1	S	Cluster4	0.0137794	ST_P5
Immune_Basophil/Mast 1	S	Cluster5	0.0221175	ST_P5
Immune_Basophil/Mast 1	S	Cluster6	0.0300278	ST_P5
Immune_Basophil/Mast 1	S	Cluster7	0.0108618	ST_P5
Immune_Basophil/Mast 1	PA	Cluster8	0.00725075	ST_P5
Immune_Basophil/Mast 1	MP	Cluster9	0.0283689	ST_P5
Immune_Basophil/Mast 2	MP + PA	Cluster0	0.00470776	ST_P5
Immune_Basophil/Mast 2	PA	Cluster1	2.45e-05	ST_P5
Immune_Basophil/Mast 2	MP	Cluster2	0.000480529	ST_P5
Immune_Basophil/Mast 2	S	Cluster3	0.00189499	ST_P5
Immune_Basophil/Mast 2	S	Cluster4	0.00121571	ST_P5
Immune_Basophil/Mast 2	S	Cluster5	0.00247944	ST_P5
Immune_Basophil/Mast 2	S	Cluster6	0.00446438	ST_P5
Immune_Basophil/Mast 2	S	Cluster7	0.00121843	ST_P5
Immune_Basophil/Mast 2	PA	Cluster8	0.000467057	ST_P5
Immune_Basophil/Mast 2	MP	Cluster9	0.000272579	ST_P5
Endothelial_Bronchial Vessel 1	MP + PA	Cluster0	0.0354233	ST_P5
Endothelial_Bronchial Vessel 1	PA	Cluster1	0.00306614	ST_P5
Endothelial_Bronchial Vessel 1	MP	Cluster2	0.00944882	ST_P5
Endothelial_Bronchial Vessel 1	S	Cluster3	0.0232694	ST_P5
Endothelial_Bronchial Vessel 1	S	Cluster4	0.0113214	ST_P5
Endothelial_Bronchial Vessel 1	S	Cluster5	0.00920205	ST_P5
Endothelial_Bronchial Vessel 1	S	Cluster6	0.0123184	ST_P5
Endothelial_Bronchial Vessel 1	S	Cluster7	0.0033517	ST_P5
Endothelial_Bronchial Vessel 1	PA	Cluster8	0.00153958	ST_P5
Endothelial_Bronchial Vessel 1	MP	Cluster9	0.0105483	ST_P5
Endothelial_Bronchial Vessel 2	MP + PA	Cluster0	0.00106985	ST_P5
Endothelial_Bronchial Vessel 2	PA	Cluster1	0.000914851	ST_P5
Endothelial_Bronchial Vessel 2	MP	Cluster2	0.000184408	ST_P5
Endothelial_Bronchial Vessel 2	S	Cluster3	0.00675803	ST_P5
Endothelial_Bronchial Vessel 2	S	Cluster4	0.00941379	ST_P5
Endothelial_Bronchial Vessel 2	S	Cluster5	0.000912591	ST_P5
Endothelial_Bronchial Vessel 2	S	Cluster6	0.00256468	ST_P5
Endothelial_Bronchial Vessel 2	S	Cluster7	0.00793159	ST_P5
Endothelial_Bronchial Vessel 2	PA	Cluster8	0.00238113	ST_P5
Endothelial_Bronchial Vessel 2	MP	Cluster9	0.000641359	ST_P5
Endothelial_Capillary	MP + PA	Cluster0	0.0678672	ST_P5
Endothelial_Capillary	PA	Cluster1	0.0249934	ST_P5
Endothelial_Capillary	MP	Cluster2	0.0374228	ST_P5
Endothelial_Capillary	S	Cluster3	0.055152	ST_P5
Endothelial_Capillary	S	Cluster4	0.0949094	ST_P5
Endothelial_Capillary	S	Cluster5	0.00825157	ST_P5
Endothelial_Capillary	S	Cluster6	0.0250844	ST_P5
Endothelial_Capillary	S	Cluster7	0.0162251	ST_P5
Endothelial_Capillary	PA	Cluster8	0.0489745	ST_P5
Endothelial_Capillary	MP	Cluster9	0.0416966	ST_P5
Endothelial_Capillary Aerocyte	MP + PA	Cluster0	0.0313442	ST_P5
Endothelial_Capillary Aerocyte	PA	Cluster1	0.01903	ST_P5
Endothelial_Capillary Aerocyte	MP	Cluster2	0.0137492	ST_P5
Endothelial_Capillary Aerocyte	S	Cluster3	0.0286619	ST_P5
Endothelial_Capillary Aerocyte	S	Cluster4	0.0661114	ST_P5
Endothelial_Capillary Aerocyte	S	Cluster5	0.0207748	ST_P5
Endothelial_Capillary Aerocyte	S	Cluster6	0.024942	ST_P5
Endothelial_Capillary Aerocyte	S	Cluster7	0.0179575	ST_P5
Endothelial_Capillary Aerocyte	PA	Cluster8	0.00592334	ST_P5
Endothelial_Capillary Aerocyte	MP	Cluster9	0.011063	ST_P5
Endothelial_Capillary Intermediate 1	MP + PA	Cluster0	0.0123425	ST_P5
Endothelial_Capillary Intermediate 1	PA	Cluster1	0.0015355	ST_P5
Endothelial_Capillary Intermediate 1	MP	Cluster2	5.86e-05	ST_P5
Endothelial_Capillary Intermediate 1	S	Cluster3	0.00169661	ST_P5
Endothelial_Capillary Intermediate 1	S	Cluster4	0.0329911	ST_P5
Endothelial_Capillary Intermediate 1	S	Cluster5	0	ST_P5
Endothelial_Capillary Intermediate 1	S	Cluster6	0.00262314	ST_P5
Endothelial_Capillary Intermediate 1	S	Cluster7	0.00258401	ST_P5
Endothelial_Capillary Intermediate 1	PA	Cluster8	0.0157241	ST_P5
Endothelial_Capillary Intermediate 1	MP	Cluster9	0.025488	ST_P5
Endothelial_Capillary Intermediate 2	MP + PA	Cluster0	0.00665451	ST_P5
Endothelial_Capillary Intermediate 2	PA	Cluster1	0.00407844	ST_P5
Endothelial_Capillary Intermediate 2	MP	Cluster2	0.000780743	ST_P5
Endothelial_Capillary Intermediate 2	S	Cluster3	0.0272982	ST_P5
Endothelial_Capillary Intermediate 2	S	Cluster4	0.00901627	ST_P5
Endothelial_Capillary Intermediate 2	S	Cluster5	0.00376913	ST_P5
Endothelial_Capillary Intermediate 2	S	Cluster6	0.0116779	ST_P5
Endothelial_Capillary Intermediate 2	S	Cluster7	0.00157046	ST_P5
Endothelial_Capillary Intermediate 2	PA	Cluster8	0.00109805	ST_P5
Endothelial_Capillary Intermediate 2	MP	Cluster9	0.00319276	ST_P5
Immune_CD4+ Memory/Effector T	MP + PA	Cluster0	0.0731252	ST_P5
Immune_CD4+ Memory/Effector T	PA	Cluster1	0.00199286	ST_P5
Immune_CD4+ Memory/Effector T	MP	Cluster2	0.0533268	ST_P5
Immune_CD4+ Memory/Effector T	S	Cluster3	0.233	ST_P5
Immune_CD4+ Memory/Effector T	S	Cluster4	0.0176809	ST_P5
Immune_CD4+ Memory/Effector T	S	Cluster5	0.0139405	ST_P5
Immune_CD4+ Memory/Effector T	S	Cluster6	0.0284641	ST_P5
Immune_CD4+ Memory/Effector T	S	Cluster7	0.00555228	ST_P5
Immune_CD4+ Memory/Effector T	PA	Cluster8	0.00373871	ST_P5
Immune_CD4+ Memory/Effector T	MP	Cluster9	0.0441438	ST_P5
Immune_CD4+ Naive T	MP + PA	Cluster0	0.0336117	ST_P5
Immune_CD4+ Naive T	PA	Cluster1	0.00027394	ST_P5
Immune_CD4+ Naive T	MP	Cluster2	0.0207472	ST_P5
Immune_CD4+ Naive T	S	Cluster3	0.0866635	ST_P5
Immune_CD4+ Naive T	S	Cluster4	0.0126522	ST_P5
Immune_CD4+ Naive T	S	Cluster5	0.00231418	ST_P5
Immune_CD4+ Naive T	S	Cluster6	0.0130112	ST_P5
Immune_CD4+ Naive T	S	Cluster7	0.00301508	ST_P5
Immune_CD4+ Naive T	PA	Cluster8	4.55e-06	ST_P5
Immune_CD4+ Naive T	MP	Cluster9	0.0132039	ST_P5
Immune_CD8+ Memory/Effector T	MP + PA	Cluster0	0.0170061	ST_P5
Immune_CD8+ Memory/Effector T	PA	Cluster1	6.97e-05	ST_P5
Immune_CD8+ Memory/Effector T	MP	Cluster2	0.00508579	ST_P5
Immune_CD8+ Memory/Effector T	S	Cluster3	0.0551833	ST_P5
Immune_CD8+ Memory/Effector T	S	Cluster4	0.00215351	ST_P5
Immune_CD8+ Memory/Effector T	S	Cluster5	0.00231954	ST_P5
Immune_CD8+ Memory/Effector T	S	Cluster6	0.0185978	ST_P5
Immune_CD8+ Memory/Effector T	S	Cluster7	0.000363967	ST_P5
Immune_CD8+ Memory/Effector T	PA	Cluster8	0	ST_P5
Immune_CD8+ Memory/Effector T	MP	Cluster9	0.063978	ST_P5
Immune_CD8+ Naive T	MP + PA	Cluster0	0.0422223	ST_P5
Immune_CD8+ Naive T	PA	Cluster1	0.000406863	ST_P5
Immune_CD8+ Naive T	MP	Cluster2	0.0171139	ST_P5
Immune_CD8+ Naive T	S	Cluster3	0.0253197	ST_P5
Immune_CD8+ Naive T	S	Cluster4	0.00778504	ST_P5
Immune_CD8+ Naive T	S	Cluster5	0.00372689	ST_P5
Immune_CD8+ Naive T	S	Cluster6	0.0133694	ST_P5
Immune_CD8+ Naive T	S	Cluster7	0.00018238	ST_P5
Immune_CD8+ Naive T	PA	Cluster8	0.000367104	ST_P5
Immune_CD8+ Naive T	MP	Cluster9	0.0471874	ST_P5
Epithelial_Ciliated	MP + PA	Cluster0	0.00277824	ST_P5
Epithelial_Ciliated	PA	Cluster1	0.011261	ST_P5
Epithelial_Ciliated	MP	Cluster2	0.000620745	ST_P5
Epithelial_Ciliated	S	Cluster3	0.00214534	ST_P5
Epithelial_Ciliated	S	Cluster4	0.0093796	ST_P5
Epithelial_Ciliated	S	Cluster5	0.000197566	ST_P5
Epithelial_Ciliated	S	Cluster6	2.3e-05	ST_P5
Epithelial_Ciliated	S	Cluster7	0.00142113	ST_P5
Epithelial_Ciliated	PA	Cluster8	0.0295162	ST_P5
Epithelial_Ciliated	MP	Cluster9	0.00204095	ST_P5
Immune_Classical Monocyte	MP + PA	Cluster0	0.0273552	ST_P5
Immune_Classical Monocyte	PA	Cluster1	0.000658881	ST_P5
Immune_Classical Monocyte	MP	Cluster2	0.0344247	ST_P5
Immune_Classical Monocyte	S	Cluster3	0.0399375	ST_P5
Immune_Classical Monocyte	S	Cluster4	0.0113117	ST_P5
Immune_Classical Monocyte	S	Cluster5	0.00866571	ST_P5
Immune_Classical Monocyte	S	Cluster6	0.0562068	ST_P5
Immune_Classical Monocyte	S	Cluster7	4.82e-05	ST_P5
Immune_Classical Monocyte	PA	Cluster8	0.000180784	ST_P5
Immune_Classical Monocyte	MP	Cluster9	0.0112301	ST_P5
Epithelial_Club	MP + PA	Cluster0	0.0241696	ST_P5
Epithelial_Club	PA	Cluster1	0.234757	ST_P5
Epithelial_Club	MP	Cluster2	0.0012438	ST_P5
Epithelial_Club	S	Cluster3	0.0185955	ST_P5
Epithelial_Club	S	Cluster4	0.0141476	ST_P5
Epithelial_Club	S	Cluster5	0.000250419	ST_P5
Epithelial_Club	S	Cluster6	0.00792014	ST_P5
Epithelial_Club	S	Cluster7	0.0103326	ST_P5
Epithelial_Club	PA	Cluster8	0.117726	ST_P5
Epithelial_Club	MP	Cluster9	0.0573627	ST_P5
Immune_Dendritic	MP + PA	Cluster0	0	ST_P5
Immune_Dendritic	PA	Cluster1	0	ST_P5
Immune_Dendritic	MP	Cluster2	0.00101821	ST_P5
Immune_Dendritic	S	Cluster3	0	ST_P5
Immune_Dendritic	S	Cluster4	0	ST_P5
Immune_Dendritic	S	Cluster5	0	ST_P5
Immune_Dendritic	S	Cluster6	0	ST_P5
Immune_Dendritic	S	Cluster7	0	ST_P5
Immune_Dendritic	PA	Cluster8	0	ST_P5
Immune_Dendritic	MP	Cluster9	0	ST_P5
Epithelial_Differentiating Basal	MP + PA	Cluster0	0.00222754	ST_P5
Epithelial_Differentiating Basal	PA	Cluster1	0.000976884	ST_P5
Epithelial_Differentiating Basal	MP	Cluster2	0.00145883	ST_P5
Epithelial_Differentiating Basal	S	Cluster3	0.00883481	ST_P5
Epithelial_Differentiating Basal	S	Cluster4	0.0553512	ST_P5
Epithelial_Differentiating Basal	S	Cluster5	7.26e-05	ST_P5
Epithelial_Differentiating Basal	S	Cluster6	0.0169518	ST_P5
Epithelial_Differentiating Basal	S	Cluster7	0.0167274	ST_P5
Epithelial_Differentiating Basal	PA	Cluster8	0.0562054	ST_P5
Epithelial_Differentiating Basal	MP	Cluster9	0.00147375	ST_P5
Immune_EREG+ Dendritic	MP + PA	Cluster0	0.00155406	ST_P5
Immune_EREG+ Dendritic	PA	Cluster1	0.000161566	ST_P5
Immune_EREG+ Dendritic	MP	Cluster2	0.0150902	ST_P5
Immune_EREG+ Dendritic	S	Cluster3	0.00205572	ST_P5
Immune_EREG+ Dendritic	S	Cluster4	0.00852404	ST_P5
Immune_EREG+ Dendritic	S	Cluster5	0.00190029	ST_P5
Immune_EREG+ Dendritic	S	Cluster6	0.00243161	ST_P5
Immune_EREG+ Dendritic	S	Cluster7	0.00438599	ST_P5
Immune_EREG+ Dendritic	PA	Cluster8	0	ST_P5
Immune_EREG+ Dendritic	MP	Cluster9	0.000984314	ST_P5
Stroma_Fibromyocyte	MP + PA	Cluster0	0.00101024	ST_P5
Stroma_Fibromyocyte	PA	Cluster1	0.00101052	ST_P5
Stroma_Fibromyocyte	MP	Cluster2	0.0011492	ST_P5
Stroma_Fibromyocyte	S	Cluster3	0.00324027	ST_P5
Stroma_Fibromyocyte	S	Cluster4	0.00313482	ST_P5
Stroma_Fibromyocyte	S	Cluster5	0.0361013	ST_P5
Stroma_Fibromyocyte	S	Cluster6	0.0186671	ST_P5
Stroma_Fibromyocyte	S	Cluster7	0.00043615	ST_P5
Stroma_Fibromyocyte	PA	Cluster8	0	ST_P5
Stroma_Fibromyocyte	MP	Cluster9	2.38e-05	ST_P5
Epithelial_Goblet	MP + PA	Cluster0	0	ST_P5
Epithelial_Goblet	PA	Cluster1	0.0218178	ST_P5
Epithelial_Goblet	MP	Cluster2	0	ST_P5
Epithelial_Goblet	S	Cluster3	0	ST_P5
Epithelial_Goblet	S	Cluster4	0.012421	ST_P5
Epithelial_Goblet	S	Cluster5	0	ST_P5
Epithelial_Goblet	S	Cluster6	0	ST_P5
Epithelial_Goblet	S	Cluster7	0.000491016	ST_P5
Epithelial_Goblet	PA	Cluster8	0.0304302	ST_P5
Epithelial_Goblet	MP	Cluster9	0.00330541	ST_P5
Immune_IGSF21+ Dendritic	MP + PA	Cluster0	0.00479574	ST_P5
Immune_IGSF21+ Dendritic	PA	Cluster1	0.0012154	ST_P5
Immune_IGSF21+ Dendritic	MP	Cluster2	0.0179879	ST_P5
Immune_IGSF21+ Dendritic	S	Cluster3	0.000921619	ST_P5
Immune_IGSF21+ Dendritic	S	Cluster4	0.0326384	ST_P5
Immune_IGSF21+ Dendritic	S	Cluster5	0.00595522	ST_P5
Immune_IGSF21+ Dendritic	S	Cluster6	0.00984766	ST_P5
Immune_IGSF21+ Dendritic	S	Cluster7	0.00404693	ST_P5
Immune_IGSF21+ Dendritic	PA	Cluster8	0	ST_P5
Immune_IGSF21+ Dendritic	MP	Cluster9	0.000406222	ST_P5
Immune_Intermediate Monocyte	MP + PA	Cluster0	0.00157998	ST_P5
Immune_Intermediate Monocyte	PA	Cluster1	0.000410392	ST_P5
Immune_Intermediate Monocyte	MP	Cluster2	0.000650252	ST_P5
Immune_Intermediate Monocyte	S	Cluster3	3.35e-06	ST_P5
Immune_Intermediate Monocyte	S	Cluster4	0.000118507	ST_P5
Immune_Intermediate Monocyte	S	Cluster5	0	ST_P5
Immune_Intermediate Monocyte	S	Cluster6	0.00449661	ST_P5
Immune_Intermediate Monocyte	S	Cluster7	1.89e-05	ST_P5
Immune_Intermediate Monocyte	PA	Cluster8	0	ST_P5
Immune_Intermediate Monocyte	MP	Cluster9	5.51e-05	ST_P5
Epithelial_Ionocyte	MP + PA	Cluster0	0.00548606	ST_P5
Epithelial_Ionocyte	PA	Cluster1	0	ST_P5
Epithelial_Ionocyte	MP	Cluster2	0	ST_P5
Epithelial_Ionocyte	S	Cluster3	0	ST_P5
Epithelial_Ionocyte	S	Cluster4	0.000113156	ST_P5
Epithelial_Ionocyte	S	Cluster5	8.46e-05	ST_P5
Epithelial_Ionocyte	S	Cluster6	0	ST_P5
Epithelial_Ionocyte	S	Cluster7	0	ST_P5
Epithelial_Ionocyte	PA	Cluster8	0	ST_P5
Epithelial_Ionocyte	MP	Cluster9	0.00856845	ST_P5
Stroma_Lipofibroblast	MP + PA	Cluster0	0	ST_P5
Stroma_Lipofibroblast	PA	Cluster1	0	ST_P5
Stroma_Lipofibroblast	MP	Cluster2	0	ST_P5
Stroma_Lipofibroblast	S	Cluster3	1.31e-05	ST_P5
Stroma_Lipofibroblast	S	Cluster4	0.000153804	ST_P5
Stroma_Lipofibroblast	S	Cluster5	0.0139718	ST_P5
Stroma_Lipofibroblast	S	Cluster6	9.59e-06	ST_P5
Stroma_Lipofibroblast	S	Cluster7	0	ST_P5
Stroma_Lipofibroblast	PA	Cluster8	0	ST_P5
Stroma_Lipofibroblast	MP	Cluster9	0	ST_P5
Endothelial_Lymphatic	MP + PA	Cluster0	0.0828576	ST_P5
Endothelial_Lymphatic	PA	Cluster1	0.00903398	ST_P5
Endothelial_Lymphatic	MP	Cluster2	0.0169662	ST_P5
Endothelial_Lymphatic	S	Cluster3	0.00969228	ST_P5
Endothelial_Lymphatic	S	Cluster4	0.0178091	ST_P5
Endothelial_Lymphatic	S	Cluster5	0.0122528	ST_P5
Endothelial_Lymphatic	S	Cluster6	0.00707258	ST_P5
Endothelial_Lymphatic	S	Cluster7	2.88e-05	ST_P5
Endothelial_Lymphatic	PA	Cluster8	0.00211788	ST_P5
Endothelial_Lymphatic	MP	Cluster9	0.042781	ST_P5
Immune_Macrophage	MP + PA	Cluster0	0.0484547	ST_P5
Immune_Macrophage	PA	Cluster1	0.015282	ST_P5
Immune_Macrophage	MP	Cluster2	0.523254	ST_P5
Immune_Macrophage	S	Cluster3	0.126704	ST_P5
Immune_Macrophage	S	Cluster4	0.0641375	ST_P5
Immune_Macrophage	S	Cluster5	0.102057	ST_P5
Immune_Macrophage	S	Cluster6	0.348593	ST_P5
Immune_Macrophage	S	Cluster7	0.0191068	ST_P5
Immune_Macrophage	PA	Cluster8	0.000499097	ST_P5
Immune_Macrophage	MP	Cluster9	0.0399999	ST_P5
Stroma_Mesothelial	MP + PA	Cluster0	9.37e-05	ST_P5
Stroma_Mesothelial	PA	Cluster1	0	ST_P5
Stroma_Mesothelial	MP	Cluster2	0	ST_P5
Stroma_Mesothelial	S	Cluster3	0.00354291	ST_P5
Stroma_Mesothelial	S	Cluster4	0.00114226	ST_P5
Stroma_Mesothelial	S	Cluster5	0.00193922	ST_P5
Stroma_Mesothelial	S	Cluster6	0.000133777	ST_P5
Stroma_Mesothelial	S	Cluster7	0.00205283	ST_P5
Stroma_Mesothelial	PA	Cluster8	0	ST_P5
Stroma_Mesothelial	MP	Cluster9	0	ST_P5
Epithelial_Mucous	MP + PA	Cluster0	0.000804217	ST_P5
Epithelial_Mucous	PA	Cluster1	0.178111	ST_P5
Epithelial_Mucous	MP	Cluster2	0	ST_P5
Epithelial_Mucous	S	Cluster3	0	ST_P5
Epithelial_Mucous	S	Cluster4	0	ST_P5
Epithelial_Mucous	S	Cluster5	0	ST_P5
Epithelial_Mucous	S	Cluster6	0	ST_P5
Epithelial_Mucous	S	Cluster7	0.000150846	ST_P5
Epithelial_Mucous	PA	Cluster8	0.0681285	ST_P5
Epithelial_Mucous	MP	Cluster9	0.0391418	ST_P5
Immune_Myeloid Dendritic Type 1	MP + PA	Cluster0	0.00172926	ST_P5
Immune_Myeloid Dendritic Type 1	PA	Cluster1	4.4e-05	ST_P5
Immune_Myeloid Dendritic Type 1	MP	Cluster2	0.011774	ST_P5
Immune_Myeloid Dendritic Type 1	S	Cluster3	0.013381	ST_P5
Immune_Myeloid Dendritic Type 1	S	Cluster4	0.00155083	ST_P5
Immune_Myeloid Dendritic Type 1	S	Cluster5	0.00507799	ST_P5
Immune_Myeloid Dendritic Type 1	S	Cluster6	0.0169253	ST_P5
Immune_Myeloid Dendritic Type 1	S	Cluster7	0	ST_P5
Immune_Myeloid Dendritic Type 1	PA	Cluster8	0	ST_P5
Immune_Myeloid Dendritic Type 1	MP	Cluster9	0.0193154	ST_P5
Immune_Myeloid Dendritic Type 2	MP + PA	Cluster0	0.00248524	ST_P5
Immune_Myeloid Dendritic Type 2	PA	Cluster1	0	ST_P5
Immune_Myeloid Dendritic Type 2	MP	Cluster2	0.00274826	ST_P5
Immune_Myeloid Dendritic Type 2	S	Cluster3	0.000275011	ST_P5
Immune_Myeloid Dendritic Type 2	S	Cluster4	0.0011546	ST_P5
Immune_Myeloid Dendritic Type 2	S	Cluster5	0.000180067	ST_P5
Immune_Myeloid Dendritic Type 2	S	Cluster6	1.54e-05	ST_P5
Immune_Myeloid Dendritic Type 2	S	Cluster7	0	ST_P5
Immune_Myeloid Dendritic Type 2	PA	Cluster8	0	ST_P5
Immune_Myeloid Dendritic Type 2	MP	Cluster9	0.00454828	ST_P5
Stroma_Myofibroblast	MP + PA	Cluster0	0.00420956	ST_P5
Stroma_Myofibroblast	PA	Cluster1	0.0043868	ST_P5
Stroma_Myofibroblast	MP	Cluster2	0.00229252	ST_P5
Stroma_Myofibroblast	S	Cluster3	0.0048167	ST_P5
Stroma_Myofibroblast	S	Cluster4	0.00326837	ST_P5
Stroma_Myofibroblast	S	Cluster5	0.137296	ST_P5
Stroma_Myofibroblast	S	Cluster6	0.031756	ST_P5
Stroma_Myofibroblast	S	Cluster7	0.0181471	ST_P5
Stroma_Myofibroblast	PA	Cluster8	0.000107728	ST_P5
Stroma_Myofibroblast	MP	Cluster9	6.16e-06	ST_P5
Immune_Natural Killer	MP + PA	Cluster0	0.048692	ST_P5
Immune_Natural Killer	PA	Cluster1	0.00368296	ST_P5
Immune_Natural Killer	MP	Cluster2	0.014221	ST_P5
Immune_Natural Killer	S	Cluster3	0.0429254	ST_P5
Immune_Natural Killer	S	Cluster4	0.013713	ST_P5
Immune_Natural Killer	S	Cluster5	0.0133733	ST_P5
Immune_Natural Killer	S	Cluster6	0.0341042	ST_P5
Immune_Natural Killer	S	Cluster7	0.00254761	ST_P5
Immune_Natural Killer	PA	Cluster8	0.00385451	ST_P5
Immune_Natural Killer	MP	Cluster9	0.0652716	ST_P5
Immune_Natural Killer T	MP + PA	Cluster0	0.00424145	ST_P5
Immune_Natural Killer T	PA	Cluster1	4.09e-05	ST_P5
Immune_Natural Killer T	MP	Cluster2	0.00763712	ST_P5
Immune_Natural Killer T	S	Cluster3	7.2e-05	ST_P5
Immune_Natural Killer T	S	Cluster4	3.76e-06	ST_P5
Immune_Natural Killer T	S	Cluster5	0.000605696	ST_P5
Immune_Natural Killer T	S	Cluster6	0	ST_P5
Immune_Natural Killer T	S	Cluster7	0	ST_P5
Immune_Natural Killer T	PA	Cluster8	0	ST_P5
Immune_Natural Killer T	MP	Cluster9	0.000614333	ST_P5
Epithelial_Neuroendocrine	MP + PA	Cluster0	0.00742478	ST_P5
Epithelial_Neuroendocrine	PA	Cluster1	4.39e-06	ST_P5
Epithelial_Neuroendocrine	MP	Cluster2	0	ST_P5
Epithelial_Neuroendocrine	S	Cluster3	3.68e-05	ST_P5
Epithelial_Neuroendocrine	S	Cluster4	0.000157671	ST_P5
Epithelial_Neuroendocrine	S	Cluster5	0.000153073	ST_P5
Epithelial_Neuroendocrine	S	Cluster6	0	ST_P5
Epithelial_Neuroendocrine	S	Cluster7	0	ST_P5
Epithelial_Neuroendocrine	PA	Cluster8	0	ST_P5
Epithelial_Neuroendocrine	MP	Cluster9	0.0169386	ST_P5
Immune_Neutrophil	MP + PA	Cluster0	0.00584923	ST_P5
Immune_Neutrophil	PA	Cluster1	0	ST_P5
Immune_Neutrophil	MP	Cluster2	0.000308164	ST_P5
Immune_Neutrophil	S	Cluster3	0	ST_P5
Immune_Neutrophil	S	Cluster4	5.13e-05	ST_P5
Immune_Neutrophil	S	Cluster5	9.58e-05	ST_P5
Immune_Neutrophil	S	Cluster6	0.00019527	ST_P5
Immune_Neutrophil	S	Cluster7	0	ST_P5
Immune_Neutrophil	PA	Cluster8	0	ST_P5
Immune_Neutrophil	MP	Cluster9	0.0282226	ST_P5
Immune_Nonclassical Monocyte	MP + PA	Cluster0	0.00758202	ST_P5
Immune_Nonclassical Monocyte	PA	Cluster1	0.000298838	ST_P5
Immune_Nonclassical Monocyte	MP	Cluster2	0.00502801	ST_P5
Immune_Nonclassical Monocyte	S	Cluster3	0.0100928	ST_P5
Immune_Nonclassical Monocyte	S	Cluster4	0.00807914	ST_P5
Immune_Nonclassical Monocyte	S	Cluster5	0.000277583	ST_P5
Immune_Nonclassical Monocyte	S	Cluster6	0.0153215	ST_P5
Immune_Nonclassical Monocyte	S	Cluster7	5.88e-05	ST_P5
Immune_Nonclassical Monocyte	PA	Cluster8	0.000309929	ST_P5
Immune_Nonclassical Monocyte	MP	Cluster9	0.00702931	ST_P5
Immune_OLR1+ Classical Monocyte	MP + PA	Cluster0	0.001063	ST_P5
Immune_OLR1+ Classical Monocyte	PA	Cluster1	0.000580759	ST_P5
Immune_OLR1+ Classical Monocyte	MP	Cluster2	0.00567169	ST_P5
Immune_OLR1+ Classical Monocyte	S	Cluster3	0.00114658	ST_P5
Immune_OLR1+ Classical Monocyte	S	Cluster4	0.0287382	ST_P5
Immune_OLR1+ Classical Monocyte	S	Cluster5	0.000603121	ST_P5
Immune_OLR1+ Classical Monocyte	S	Cluster6	0.011596	ST_P5
Immune_OLR1+ Classical Monocyte	S	Cluster7	0.00791901	ST_P5
Immune_OLR1+ Classical Monocyte	PA	Cluster8	0	ST_P5
Immune_OLR1+ Classical Monocyte	MP	Cluster9	0.000906183	ST_P5
Stroma_Pericyte	MP + PA	Cluster0	0.0201263	ST_P5
Stroma_Pericyte	PA	Cluster1	0.0149521	ST_P5
Stroma_Pericyte	MP	Cluster2	0.00816043	ST_P5
Stroma_Pericyte	S	Cluster3	0.00998593	ST_P5
Stroma_Pericyte	S	Cluster4	0.00167662	ST_P5
Stroma_Pericyte	S	Cluster5	0.00188917	ST_P5
Stroma_Pericyte	S	Cluster6	0.00161469	ST_P5
Stroma_Pericyte	S	Cluster7	0.00225328	ST_P5
Stroma_Pericyte	PA	Cluster8	0.0250484	ST_P5
Stroma_Pericyte	MP	Cluster9	0.000945924	ST_P5
Immune_Plasma	MP + PA	Cluster0	0.0386444	ST_P5
Immune_Plasma	PA	Cluster1	0.000281859	ST_P5
Immune_Plasma	MP	Cluster2	0.00310702	ST_P5
Immune_Plasma	S	Cluster3	0.00962641	ST_P5
Immune_Plasma	S	Cluster4	0.000467402	ST_P5
Immune_Plasma	S	Cluster5	0.000337718	ST_P5
Immune_Plasma	S	Cluster6	0.0031195	ST_P5
Immune_Plasma	S	Cluster7	0	ST_P5
Immune_Plasma	PA	Cluster8	0.000484748	ST_P5
Immune_Plasma	MP	Cluster9	0.0253451	ST_P5
Immune_Plasmacytoid Dendritic	MP + PA	Cluster0	0.0231482	ST_P5
Immune_Plasmacytoid Dendritic	PA	Cluster1	0.000153663	ST_P5
Immune_Plasmacytoid Dendritic	MP	Cluster2	0.00111262	ST_P5
Immune_Plasmacytoid Dendritic	S	Cluster3	0.000467354	ST_P5
Immune_Plasmacytoid Dendritic	S	Cluster4	6.12e-06	ST_P5
Immune_Plasmacytoid Dendritic	S	Cluster5	0.00013911	ST_P5
Immune_Plasmacytoid Dendritic	S	Cluster6	0	ST_P5
Immune_Plasmacytoid Dendritic	S	Cluster7	0	ST_P5
Immune_Plasmacytoid Dendritic	PA	Cluster8	0	ST_P5
Immune_Plasmacytoid Dendritic	MP	Cluster9	0.0165964	ST_P5
Immune_Platelet/Megakaryocyte	MP + PA	Cluster0	0.00764669	ST_P5
Immune_Platelet/Megakaryocyte	PA	Cluster1	0	ST_P5
Immune_Platelet/Megakaryocyte	MP	Cluster2	0	ST_P5
Immune_Platelet/Megakaryocyte	S	Cluster3	0.00308831	ST_P5
Immune_Platelet/Megakaryocyte	S	Cluster4	0.0030924	ST_P5
Immune_Platelet/Megakaryocyte	S	Cluster5	0	ST_P5
Immune_Platelet/Megakaryocyte	S	Cluster6	0	ST_P5
Immune_Platelet/Megakaryocyte	S	Cluster7	0.000553866	ST_P5
Immune_Platelet/Megakaryocyte	PA	Cluster8	0.00175429	ST_P5
Immune_Platelet/Megakaryocyte	MP	Cluster9	0.00308152	ST_P5
Epithelial_Proliferating Basal	MP + PA	Cluster0	0	ST_P5
Epithelial_Proliferating Basal	PA	Cluster1	0	ST_P5
Epithelial_Proliferating Basal	MP	Cluster2	0	ST_P5
Epithelial_Proliferating Basal	S	Cluster3	0	ST_P5
Epithelial_Proliferating Basal	S	Cluster4	0.123108	ST_P5
Epithelial_Proliferating Basal	S	Cluster5	0	ST_P5
Epithelial_Proliferating Basal	S	Cluster6	0.0057326	ST_P5
Epithelial_Proliferating Basal	S	Cluster7	0.0852728	ST_P5
Epithelial_Proliferating Basal	PA	Cluster8	0.00380566	ST_P5
Epithelial_Proliferating Basal	MP	Cluster9	0.00282573	ST_P5
Immune_Proliferating Macrophage	MP + PA	Cluster0	0.000284984	ST_P5
Immune_Proliferating Macrophage	PA	Cluster1	0	ST_P5
Immune_Proliferating Macrophage	MP	Cluster2	0.000434331	ST_P5
Immune_Proliferating Macrophage	S	Cluster3	0	ST_P5
Immune_Proliferating Macrophage	S	Cluster4	0.00250545	ST_P5
Immune_Proliferating Macrophage	S	Cluster5	0.000100778	ST_P5
Immune_Proliferating Macrophage	S	Cluster6	0	ST_P5
Immune_Proliferating Macrophage	S	Cluster7	0	ST_P5
Immune_Proliferating Macrophage	PA	Cluster8	0	ST_P5
Immune_Proliferating Macrophage	MP	Cluster9	9.35e-05	ST_P5
Immune_Proliferating NK/T	MP + PA	Cluster0	0.0136659	ST_P5
Immune_Proliferating NK/T	PA	Cluster1	0.000863531	ST_P5
Immune_Proliferating NK/T	MP	Cluster2	0.00413005	ST_P5
Immune_Proliferating NK/T	S	Cluster3	0.00472384	ST_P5
Immune_Proliferating NK/T	S	Cluster4	0.00106072	ST_P5
Immune_Proliferating NK/T	S	Cluster5	0.00430734	ST_P5
Immune_Proliferating NK/T	S	Cluster6	0.000135096	ST_P5
Immune_Proliferating NK/T	S	Cluster7	0.00141088	ST_P5
Immune_Proliferating NK/T	PA	Cluster8	0.00185317	ST_P5
Immune_Proliferating NK/T	MP	Cluster9	0.0150867	ST_P5
Epithelial_Proximal Basal	MP + PA	Cluster0	0	ST_P5
Epithelial_Proximal Basal	PA	Cluster1	2.63e-05	ST_P5
Epithelial_Proximal Basal	MP	Cluster2	0	ST_P5
Epithelial_Proximal Basal	S	Cluster3	0	ST_P5
Epithelial_Proximal Basal	S	Cluster4	0.00932702	ST_P5
Epithelial_Proximal Basal	S	Cluster5	0	ST_P5
Epithelial_Proximal Basal	S	Cluster6	0	ST_P5
Epithelial_Proximal Basal	S	Cluster7	0.000854925	ST_P5
Epithelial_Proximal Basal	PA	Cluster8	0.00524863	ST_P5
Epithelial_Proximal Basal	MP	Cluster9	0.00057981	ST_P5
Epithelial_Proximal Ciliated	MP + PA	Cluster0	0	ST_P5
Epithelial_Proximal Ciliated	PA	Cluster1	0	ST_P5
Epithelial_Proximal Ciliated	MP	Cluster2	0	ST_P5
Epithelial_Proximal Ciliated	S	Cluster3	4.68e-05	ST_P5
Epithelial_Proximal Ciliated	S	Cluster4	0.00745496	ST_P5
Epithelial_Proximal Ciliated	S	Cluster5	0	ST_P5
Epithelial_Proximal Ciliated	S	Cluster6	0	ST_P5
Epithelial_Proximal Ciliated	S	Cluster7	0.000117352	ST_P5
Epithelial_Proximal Ciliated	PA	Cluster8	0	ST_P5
Epithelial_Proximal Ciliated	MP	Cluster9	0.000393755	ST_P5
Epithelial_Serous	MP + PA	Cluster0	0	ST_P5
Epithelial_Serous	PA	Cluster1	0.0174918	ST_P5
Epithelial_Serous	MP	Cluster2	0	ST_P5
Epithelial_Serous	S	Cluster3	0	ST_P5
Epithelial_Serous	S	Cluster4	4.68e-05	ST_P5
Epithelial_Serous	S	Cluster5	0	ST_P5
Epithelial_Serous	S	Cluster6	0	ST_P5
Epithelial_Serous	S	Cluster7	0.000160254	ST_P5
Epithelial_Serous	PA	Cluster8	0.0112679	ST_P5
Epithelial_Serous	MP	Cluster9	0.00604734	ST_P5
Epithelial_Signaling Alveolar Epithelial Type 2	MP + PA	Cluster0	0.000128979	ST_P5
Epithelial_Signaling Alveolar Epithelial Type 2	PA	Cluster1	0.032267	ST_P5
Epithelial_Signaling Alveolar Epithelial Type 2	MP	Cluster2	0	ST_P5
Epithelial_Signaling Alveolar Epithelial Type 2	S	Cluster3	7.42e-05	ST_P5
Epithelial_Signaling Alveolar Epithelial Type 2	S	Cluster4	0	ST_P5
Epithelial_Signaling Alveolar Epithelial Type 2	S	Cluster5	0	ST_P5
Epithelial_Signaling Alveolar Epithelial Type 2	S	Cluster6	0	ST_P5
Epithelial_Signaling Alveolar Epithelial Type 2	S	Cluster7	0.0125498	ST_P5
Epithelial_Signaling Alveolar Epithelial Type 2	PA	Cluster8	0.000959659	ST_P5
Epithelial_Signaling Alveolar Epithelial Type 2	MP	Cluster9	0	ST_P5
Immune_TREM2+ Dendritic	MP + PA	Cluster0	0.00484798	ST_P5
Immune_TREM2+ Dendritic	PA	Cluster1	0.000717367	ST_P5
Immune_TREM2+ Dendritic	MP	Cluster2	0.0702741	ST_P5
Immune_TREM2+ Dendritic	S	Cluster3	0.000236931	ST_P5
Immune_TREM2+ Dendritic	S	Cluster4	0.000217737	ST_P5
Immune_TREM2+ Dendritic	S	Cluster5	0.00311689	ST_P5
Immune_TREM2+ Dendritic	S	Cluster6	0.0183292	ST_P5
Immune_TREM2+ Dendritic	S	Cluster7	0	ST_P5
Immune_TREM2+ Dendritic	PA	Cluster8	0	ST_P5
Immune_TREM2+ Dendritic	MP	Cluster9	0	ST_P5
Stroma_Vascular Smooth Muscle	MP + PA	Cluster0	0.0253105	ST_P5
Stroma_Vascular Smooth Muscle	PA	Cluster1	0.00358575	ST_P5
Stroma_Vascular Smooth Muscle	MP	Cluster2	0.00396935	ST_P5
Stroma_Vascular Smooth Muscle	S	Cluster3	0.0155117	ST_P5
Stroma_Vascular Smooth Muscle	S	Cluster4	0.0195113	ST_P5
Stroma_Vascular Smooth Muscle	S	Cluster5	0.15885	ST_P5
Stroma_Vascular Smooth Muscle	S	Cluster6	0.0327521	ST_P5
Stroma_Vascular Smooth Muscle	S	Cluster7	0.00989845	ST_P5
Stroma_Vascular Smooth Muscle	PA	Cluster8	0.0014062	ST_P5
Stroma_Vascular Smooth Muscle	MP	Cluster9	0.0062826	ST_P5
Endothelial_Vein	MP + PA	Cluster0	0.045202	ST_P5
Endothelial_Vein	PA	Cluster1	0.00922848	ST_P5
Endothelial_Vein	MP	Cluster2	0.0208833	ST_P5
Endothelial_Vein	S	Cluster3	0.00036037	ST_P5
Endothelial_Vein	S	Cluster4	0.00379755	ST_P5
Endothelial_Vein	S	Cluster5	0.000180864	ST_P5
Endothelial_Vein	S	Cluster6	2.81e-05	ST_P5
Endothelial_Vein	S	Cluster7	6.65e-05	ST_P5
Endothelial_Vein	PA	Cluster8	0.00989293	ST_P5
Endothelial_Vein	MP	Cluster9	0.0899519	ST_P5
Stroma_Adventitial Fibroblast	N	Cluster0	0.00326441	ST_P8
Stroma_Adventitial Fibroblast	MP	Cluster1	0.00119268	ST_P8
Stroma_Adventitial Fibroblast	Lep	Cluster2	0.000147693	ST_P8
Stroma_Adventitial Fibroblast	Lep	Cluster3	0.0440828	ST_P8
Stroma_Adventitial Fibroblast	MP	Cluster4	0.0484729	ST_P8
Stroma_Adventitial Fibroblast	MP	Cluster5	0.00101907	ST_P8
Stroma_Adventitial Fibroblast	Lep	Cluster6	7.58e-05	ST_P8
Stroma_Adventitial Fibroblast	N	Cluster7	0.000291192	ST_P8
Stroma_Adventitial Fibroblast	Lep	Cluster8	0	ST_P8
Stroma_Airway Smooth Muscle	N	Cluster0	0.0322505	ST_P8
Stroma_Airway Smooth Muscle	MP	Cluster1	0.00190668	ST_P8
Stroma_Airway Smooth Muscle	Lep	Cluster2	0.000697254	ST_P8
Stroma_Airway Smooth Muscle	Lep	Cluster3	0.0198256	ST_P8
Stroma_Airway Smooth Muscle	MP	Cluster4	0.0293546	ST_P8
Stroma_Airway Smooth Muscle	MP	Cluster5	0.000534827	ST_P8
Stroma_Airway Smooth Muscle	Lep	Cluster6	0.00187979	ST_P8
Stroma_Airway Smooth Muscle	N	Cluster7	0	ST_P8
Stroma_Airway Smooth Muscle	Lep	Cluster8	0	ST_P8
Epithelial_Alveolar Epithelial Type 1	N	Cluster0	0.0613198	ST_P8
Epithelial_Alveolar Epithelial Type 1	MP	Cluster1	0.0279406	ST_P8
Epithelial_Alveolar Epithelial Type 1	Lep	Cluster2	0.0640914	ST_P8
Epithelial_Alveolar Epithelial Type 1	Lep	Cluster3	0.00772264	ST_P8
Epithelial_Alveolar Epithelial Type 1	MP	Cluster4	0.00385198	ST_P8
Epithelial_Alveolar Epithelial Type 1	MP	Cluster5	3.02e-05	ST_P8
Epithelial_Alveolar Epithelial Type 1	Lep	Cluster6	0.0613779	ST_P8
Epithelial_Alveolar Epithelial Type 1	N	Cluster7	0.0996115	ST_P8
Epithelial_Alveolar Epithelial Type 1	Lep	Cluster8	0	ST_P8
Epithelial_Alveolar Epithelial Type 2	N	Cluster0	0.0630144	ST_P8
Epithelial_Alveolar Epithelial Type 2	MP	Cluster1	0.103911	ST_P8
Epithelial_Alveolar Epithelial Type 2	Lep	Cluster2	0.100998	ST_P8
Epithelial_Alveolar Epithelial Type 2	Lep	Cluster3	0.102092	ST_P8
Epithelial_Alveolar Epithelial Type 2	MP	Cluster4	0.00468435	ST_P8
Epithelial_Alveolar Epithelial Type 2	MP	Cluster5	0.000887229	ST_P8
Epithelial_Alveolar Epithelial Type 2	Lep	Cluster6	0.100467	ST_P8
Epithelial_Alveolar Epithelial Type 2	N	Cluster7	0.00732602	ST_P8
Epithelial_Alveolar Epithelial Type 2	Lep	Cluster8	0.000257805	ST_P8
Stroma_Alveolar Fibroblast	N	Cluster0	0.0695995	ST_P8
Stroma_Alveolar Fibroblast	MP	Cluster1	0.000251329	ST_P8
Stroma_Alveolar Fibroblast	Lep	Cluster2	0.000133986	ST_P8
Stroma_Alveolar Fibroblast	Lep	Cluster3	0.055356	ST_P8
Stroma_Alveolar Fibroblast	MP	Cluster4	0.020675	ST_P8
Stroma_Alveolar Fibroblast	MP	Cluster5	0	ST_P8
Stroma_Alveolar Fibroblast	Lep	Cluster6	0.000296801	ST_P8
Stroma_Alveolar Fibroblast	N	Cluster7	0.0121686	ST_P8
Stroma_Alveolar Fibroblast	Lep	Cluster8	0	ST_P8
Endothelial_Artery	N	Cluster0	0.0171208	ST_P8
Endothelial_Artery	MP	Cluster1	0.00528685	ST_P8
Endothelial_Artery	Lep	Cluster2	4.31e-05	ST_P8
Endothelial_Artery	Lep	Cluster3	0.0129979	ST_P8
Endothelial_Artery	MP	Cluster4	0.00529653	ST_P8
Endothelial_Artery	MP	Cluster5	0.00448668	ST_P8
Endothelial_Artery	Lep	Cluster6	0.00148947	ST_P8
Endothelial_Artery	N	Cluster7	0.0185673	ST_P8
Endothelial_Artery	Lep	Cluster8	0	ST_P8
Immune_B	N	Cluster0	0.000808153	ST_P8
Immune_B	MP	Cluster1	0.011086	ST_P8
Immune_B	Lep	Cluster2	0.00878638	ST_P8
Immune_B	Lep	Cluster3	0.0880146	ST_P8
Immune_B	MP	Cluster4	0.0380014	ST_P8
Immune_B	MP	Cluster5	0.0150822	ST_P8
Immune_B	Lep	Cluster6	0.0157908	ST_P8
Immune_B	N	Cluster7	7.76e-05	ST_P8
Immune_B	Lep	Cluster8	0.000385617	ST_P8
Epithelial_Basal	N	Cluster0	0.00683347	ST_P8
Epithelial_Basal	MP	Cluster1	0.0911692	ST_P8
Epithelial_Basal	Lep	Cluster2	0.0235128	ST_P8
Epithelial_Basal	Lep	Cluster3	0.0220758	ST_P8
Epithelial_Basal	MP	Cluster4	0.0063373	ST_P8
Epithelial_Basal	MP	Cluster5	0.0018628	ST_P8
Epithelial_Basal	Lep	Cluster6	0.0203586	ST_P8
Epithelial_Basal	N	Cluster7	6.57e-05	ST_P8
Epithelial_Basal	Lep	Cluster8	0.0212426	ST_P8
Immune_Basophil/Mast 1	N	Cluster0	0.0300676	ST_P8
Immune_Basophil/Mast 1	MP	Cluster1	0.0147034	ST_P8
Immune_Basophil/Mast 1	Lep	Cluster2	0.00206641	ST_P8
Immune_Basophil/Mast 1	Lep	Cluster3	0.0155641	ST_P8
Immune_Basophil/Mast 1	MP	Cluster4	0.052041	ST_P8
Immune_Basophil/Mast 1	MP	Cluster5	0.0069009	ST_P8
Immune_Basophil/Mast 1	Lep	Cluster6	0.0117081	ST_P8
Immune_Basophil/Mast 1	N	Cluster7	0.000459139	ST_P8
Immune_Basophil/Mast 1	Lep	Cluster8	0	ST_P8
Immune_Basophil/Mast 2	N	Cluster0	0.00763616	ST_P8
Immune_Basophil/Mast 2	MP	Cluster1	0.0028855	ST_P8
Immune_Basophil/Mast 2	Lep	Cluster2	0.000137979	ST_P8
Immune_Basophil/Mast 2	Lep	Cluster3	0.00851765	ST_P8
Immune_Basophil/Mast 2	MP	Cluster4	0.0190546	ST_P8
Immune_Basophil/Mast 2	MP	Cluster5	0.00164263	ST_P8
Immune_Basophil/Mast 2	Lep	Cluster6	0.000442902	ST_P8
Immune_Basophil/Mast 2	N	Cluster7	0.000272296	ST_P8
Immune_Basophil/Mast 2	Lep	Cluster8	0	ST_P8
Endothelial_Bronchial Vessel 1	N	Cluster0	0.0140312	ST_P8
Endothelial_Bronchial Vessel 1	MP	Cluster1	0.00174388	ST_P8
Endothelial_Bronchial Vessel 1	Lep	Cluster2	2.28e-05	ST_P8
Endothelial_Bronchial Vessel 1	Lep	Cluster3	0.01193	ST_P8
Endothelial_Bronchial Vessel 1	MP	Cluster4	0.00456661	ST_P8
Endothelial_Bronchial Vessel 1	MP	Cluster5	0.000525573	ST_P8
Endothelial_Bronchial Vessel 1	Lep	Cluster6	5.03e-05	ST_P8
Endothelial_Bronchial Vessel 1	N	Cluster7	0.00138469	ST_P8
Endothelial_Bronchial Vessel 1	Lep	Cluster8	0	ST_P8
Endothelial_Bronchial Vessel 2	N	Cluster0	0.00228932	ST_P8
Endothelial_Bronchial Vessel 2	MP	Cluster1	0.00316633	ST_P8
Endothelial_Bronchial Vessel 2	Lep	Cluster2	3.3e-05	ST_P8
Endothelial_Bronchial Vessel 2	Lep	Cluster3	1.15e-05	ST_P8
Endothelial_Bronchial Vessel 2	MP	Cluster4	0.00114993	ST_P8
Endothelial_Bronchial Vessel 2	MP	Cluster5	0.00546982	ST_P8
Endothelial_Bronchial Vessel 2	Lep	Cluster6	0.00355935	ST_P8
Endothelial_Bronchial Vessel 2	N	Cluster7	0	ST_P8
Endothelial_Bronchial Vessel 2	Lep	Cluster8	0	ST_P8
Immune_CD4+ Memory/Effector T	N	Cluster0	0.010221	ST_P8
Immune_CD4+ Memory/Effector T	MP	Cluster1	0.0500664	ST_P8
Immune_CD4+ Memory/Effector T	Lep	Cluster2	0.0352212	ST_P8
Immune_CD4+ Memory/Effector T	Lep	Cluster3	0.0296731	ST_P8
Immune_CD4+ Memory/Effector T	MP	Cluster4	0.0786101	ST_P8
Immune_CD4+ Memory/Effector T	MP	Cluster5	0.041272	ST_P8
Immune_CD4+ Memory/Effector T	Lep	Cluster6	0.0125726	ST_P8
Immune_CD4+ Memory/Effector T	N	Cluster7	0.00168731	ST_P8
Immune_CD4+ Memory/Effector T	Lep	Cluster8	0	ST_P8
Immune_CD4+ Naive T	N	Cluster0	0.00468213	ST_P8
Immune_CD4+ Naive T	MP	Cluster1	0.0340608	ST_P8
Immune_CD4+ Naive T	Lep	Cluster2	0.022603	ST_P8
Immune_CD4+ Naive T	Lep	Cluster3	0.0111843	ST_P8
Immune_CD4+ Naive T	MP	Cluster4	0.0160925	ST_P8
Immune_CD4+ Naive T	MP	Cluster5	0.0352259	ST_P8
Immune_CD4+ Naive T	Lep	Cluster6	0.00706606	ST_P8
Immune_CD4+ Naive T	N	Cluster7	0.000544028	ST_P8
Immune_CD4+ Naive T	Lep	Cluster8	0	ST_P8
Immune_CD8+ Memory/Effector T	N	Cluster0	0.00677874	ST_P8
Immune_CD8+ Memory/Effector T	MP	Cluster1	0.0111786	ST_P8
Immune_CD8+ Memory/Effector T	Lep	Cluster2	0.0195167	ST_P8
Immune_CD8+ Memory/Effector T	Lep	Cluster3	0.00539335	ST_P8
Immune_CD8+ Memory/Effector T	MP	Cluster4	0.0210841	ST_P8
Immune_CD8+ Memory/Effector T	MP	Cluster5	0.00893446	ST_P8
Immune_CD8+ Memory/Effector T	Lep	Cluster6	0.00658722	ST_P8
Immune_CD8+ Memory/Effector T	N	Cluster7	0.000589085	ST_P8
Immune_CD8+ Memory/Effector T	Lep	Cluster8	0	ST_P8
Immune_CD8+ Naive T	N	Cluster0	0.0115803	ST_P8
Immune_CD8+ Naive T	MP	Cluster1	0.0193197	ST_P8
Immune_CD8+ Naive T	Lep	Cluster2	0.0238031	ST_P8
Immune_CD8+ Naive T	Lep	Cluster3	0.00589389	ST_P8
Immune_CD8+ Naive T	MP	Cluster4	0.0436804	ST_P8
Immune_CD8+ Naive T	MP	Cluster5	0.0105447	ST_P8
Immune_CD8+ Naive T	Lep	Cluster6	0.020588	ST_P8
Immune_CD8+ Naive T	N	Cluster7	0.00972265	ST_P8
Immune_CD8+ Naive T	Lep	Cluster8	0	ST_P8
Endothelial_Capillary	N	Cluster0	0.192731	ST_P8
Endothelial_Capillary	MP	Cluster1	0.0329181	ST_P8
Endothelial_Capillary	Lep	Cluster2	0.0118707	ST_P8
Endothelial_Capillary	Lep	Cluster3	0.00833829	ST_P8
Endothelial_Capillary	MP	Cluster4	0.0159072	ST_P8
Endothelial_Capillary	MP	Cluster5	0.0146177	ST_P8
Endothelial_Capillary	Lep	Cluster6	0.0268272	ST_P8
Endothelial_Capillary	N	Cluster7	0.0776752	ST_P8
Endothelial_Capillary	Lep	Cluster8	0.00152959	ST_P8
Endothelial_Capillary Aerocyte	N	Cluster0	0.214956	ST_P8
Endothelial_Capillary Aerocyte	MP	Cluster1	0.0319106	ST_P8
Endothelial_Capillary Aerocyte	Lep	Cluster2	0.00672951	ST_P8
Endothelial_Capillary Aerocyte	Lep	Cluster3	0.00649959	ST_P8
Endothelial_Capillary Aerocyte	MP	Cluster4	0.0128764	ST_P8
Endothelial_Capillary Aerocyte	MP	Cluster5	0.00962386	ST_P8
Endothelial_Capillary Aerocyte	Lep	Cluster6	0.0679346	ST_P8
Endothelial_Capillary Aerocyte	N	Cluster7	0.21739	ST_P8
Endothelial_Capillary Aerocyte	Lep	Cluster8	0	ST_P8
Endothelial_Capillary Intermediate 1	N	Cluster0	0.0425527	ST_P8
Endothelial_Capillary Intermediate 1	MP	Cluster1	0	ST_P8
Endothelial_Capillary Intermediate 1	Lep	Cluster2	4.9e-06	ST_P8
Endothelial_Capillary Intermediate 1	Lep	Cluster3	0.000271517	ST_P8
Endothelial_Capillary Intermediate 1	MP	Cluster4	0.000111926	ST_P8
Endothelial_Capillary Intermediate 1	MP	Cluster5	0	ST_P8
Endothelial_Capillary Intermediate 1	Lep	Cluster6	0	ST_P8
Endothelial_Capillary Intermediate 1	N	Cluster7	0.00136609	ST_P8
Endothelial_Capillary Intermediate 1	Lep	Cluster8	0	ST_P8
Endothelial_Capillary Intermediate 2	N	Cluster0	0.0147579	ST_P8
Endothelial_Capillary Intermediate 2	MP	Cluster1	0.00452947	ST_P8
Endothelial_Capillary Intermediate 2	Lep	Cluster2	0.00625334	ST_P8
Endothelial_Capillary Intermediate 2	Lep	Cluster3	0.000516669	ST_P8
Endothelial_Capillary Intermediate 2	MP	Cluster4	0.00241913	ST_P8
Endothelial_Capillary Intermediate 2	MP	Cluster5	0.00374896	ST_P8
Endothelial_Capillary Intermediate 2	Lep	Cluster6	0.011819	ST_P8
Endothelial_Capillary Intermediate 2	N	Cluster7	0.00274495	ST_P8
Endothelial_Capillary Intermediate 2	Lep	Cluster8	0	ST_P8
Epithelial_Ciliated	N	Cluster0	8.53e-05	ST_P8
Epithelial_Ciliated	MP	Cluster1	0.00747686	ST_P8
Epithelial_Ciliated	Lep	Cluster2	1e-05	ST_P8
Epithelial_Ciliated	Lep	Cluster3	0.00111205	ST_P8
Epithelial_Ciliated	MP	Cluster4	0.00162066	ST_P8
Epithelial_Ciliated	MP	Cluster5	0.000403002	ST_P8
Epithelial_Ciliated	Lep	Cluster6	0.00185505	ST_P8
Epithelial_Ciliated	N	Cluster7	0	ST_P8
Epithelial_Ciliated	Lep	Cluster8	0.70906	ST_P8
Immune_Classical Monocyte	N	Cluster0	0.00924632	ST_P8
Immune_Classical Monocyte	MP	Cluster1	0.0538167	ST_P8
Immune_Classical Monocyte	Lep	Cluster2	0.0153917	ST_P8
Immune_Classical Monocyte	Lep	Cluster3	0.00958381	ST_P8
Immune_Classical Monocyte	MP	Cluster4	0.0207829	ST_P8
Immune_Classical Monocyte	MP	Cluster5	0.0258988	ST_P8
Immune_Classical Monocyte	Lep	Cluster6	0.00803444	ST_P8
Immune_Classical Monocyte	N	Cluster7	0.000447843	ST_P8
Immune_Classical Monocyte	Lep	Cluster8	1.12e-05	ST_P8
Epithelial_Club	N	Cluster0	0.00354941	ST_P8
Epithelial_Club	MP	Cluster1	0.115755	ST_P8
Epithelial_Club	Lep	Cluster2	0.512764	ST_P8
Epithelial_Club	Lep	Cluster3	0.0382031	ST_P8
Epithelial_Club	MP	Cluster4	0.117435	ST_P8
Epithelial_Club	MP	Cluster5	0.00406003	ST_P8
Epithelial_Club	Lep	Cluster6	0.0288798	ST_P8
Epithelial_Club	N	Cluster7	0	ST_P8
Epithelial_Club	Lep	Cluster8	0.0137594	ST_P8
Immune_Dendritic	N	Cluster0	0	ST_P8
Immune_Dendritic	MP	Cluster1	0	ST_P8
Immune_Dendritic	Lep	Cluster2	0	ST_P8
Immune_Dendritic	Lep	Cluster3	0.00119878	ST_P8
Immune_Dendritic	MP	Cluster4	6.5e-05	ST_P8
Immune_Dendritic	MP	Cluster5	0	ST_P8
Immune_Dendritic	Lep	Cluster6	0	ST_P8
Immune_Dendritic	N	Cluster7	0	ST_P8
Immune_Dendritic	Lep	Cluster8	0	ST_P8
Epithelial_Differentiating Basal	N	Cluster0	0.00541086	ST_P8
Epithelial_Differentiating Basal	MP	Cluster1	0.084081	ST_P8
Epithelial_Differentiating Basal	Lep	Cluster2	0.0115496	ST_P8
Epithelial_Differentiating Basal	Lep	Cluster3	0.00480364	ST_P8
Epithelial_Differentiating Basal	MP	Cluster4	0.00448212	ST_P8
Epithelial_Differentiating Basal	MP	Cluster5	0.0127735	ST_P8
Epithelial_Differentiating Basal	Lep	Cluster6	0.0150201	ST_P8
Epithelial_Differentiating Basal	N	Cluster7	0.0016855	ST_P8
Epithelial_Differentiating Basal	Lep	Cluster8	0	ST_P8
Immune_EREG+ Dendritic	N	Cluster0	6.31e-05	ST_P8
Immune_EREG+ Dendritic	MP	Cluster1	0.000958883	ST_P8
Immune_EREG+ Dendritic	Lep	Cluster2	0.000356424	ST_P8
Immune_EREG+ Dendritic	Lep	Cluster3	0.000346308	ST_P8
Immune_EREG+ Dendritic	MP	Cluster4	0.00289812	ST_P8
Immune_EREG+ Dendritic	MP	Cluster5	0.0187981	ST_P8
Immune_EREG+ Dendritic	Lep	Cluster6	0.00142261	ST_P8
Immune_EREG+ Dendritic	N	Cluster7	9.16e-05	ST_P8
Immune_EREG+ Dendritic	Lep	Cluster8	0	ST_P8
Stroma_Fibromyocyte	N	Cluster0	0	ST_P8
Stroma_Fibromyocyte	MP	Cluster1	0.000547911	ST_P8
Stroma_Fibromyocyte	Lep	Cluster2	0.00016528	ST_P8
Stroma_Fibromyocyte	Lep	Cluster3	0.00302603	ST_P8
Stroma_Fibromyocyte	MP	Cluster4	0.00809497	ST_P8
Stroma_Fibromyocyte	MP	Cluster5	0	ST_P8
Stroma_Fibromyocyte	Lep	Cluster6	0	ST_P8
Stroma_Fibromyocyte	N	Cluster7	0	ST_P8
Stroma_Fibromyocyte	Lep	Cluster8	0	ST_P8
Epithelial_Goblet	N	Cluster0	2.65e-05	ST_P8
Epithelial_Goblet	MP	Cluster1	0	ST_P8
Epithelial_Goblet	Lep	Cluster2	0.00103491	ST_P8
Epithelial_Goblet	Lep	Cluster3	0.0122378	ST_P8
Epithelial_Goblet	MP	Cluster4	0.00181186	ST_P8
Epithelial_Goblet	MP	Cluster5	0	ST_P8
Epithelial_Goblet	Lep	Cluster6	0	ST_P8
Epithelial_Goblet	N	Cluster7	0	ST_P8
Epithelial_Goblet	Lep	Cluster8	0.0251166	ST_P8
Immune_IGSF21+ Dendritic	N	Cluster0	0	ST_P8
Immune_IGSF21+ Dendritic	MP	Cluster1	2.14e-05	ST_P8
Immune_IGSF21+ Dendritic	Lep	Cluster2	1.62e-05	ST_P8
Immune_IGSF21+ Dendritic	Lep	Cluster3	0.000201476	ST_P8
Immune_IGSF21+ Dendritic	MP	Cluster4	0.0134282	ST_P8
Immune_IGSF21+ Dendritic	MP	Cluster5	0.0262089	ST_P8
Immune_IGSF21+ Dendritic	Lep	Cluster6	0.00565394	ST_P8
Immune_IGSF21+ Dendritic	N	Cluster7	0.00493071	ST_P8
Immune_IGSF21+ Dendritic	Lep	Cluster8	0.00138879	ST_P8
Immune_Intermediate Monocyte	N	Cluster0	0.00205271	ST_P8
Immune_Intermediate Monocyte	MP	Cluster1	0.00217161	ST_P8
Immune_Intermediate Monocyte	Lep	Cluster2	0.000155954	ST_P8
Immune_Intermediate Monocyte	Lep	Cluster3	0.000299615	ST_P8
Immune_Intermediate Monocyte	MP	Cluster4	0.000120008	ST_P8
Immune_Intermediate Monocyte	MP	Cluster5	0.00529111	ST_P8
Immune_Intermediate Monocyte	Lep	Cluster6	0.000792813	ST_P8
Immune_Intermediate Monocyte	N	Cluster7	7.23e-05	ST_P8
Immune_Intermediate Monocyte	Lep	Cluster8	8.95e-06	ST_P8
Epithelial_Ionocyte	N	Cluster0	0	ST_P8
Epithelial_Ionocyte	MP	Cluster1	0.000224617	ST_P8
Epithelial_Ionocyte	Lep	Cluster2	0.00236953	ST_P8
Epithelial_Ionocyte	Lep	Cluster3	0.000921407	ST_P8
Epithelial_Ionocyte	MP	Cluster4	3.36e-05	ST_P8
Epithelial_Ionocyte	MP	Cluster5	3.39e-05	ST_P8
Epithelial_Ionocyte	Lep	Cluster6	0.000197897	ST_P8
Epithelial_Ionocyte	N	Cluster7	0	ST_P8
Epithelial_Ionocyte	Lep	Cluster8	0	ST_P8
Stroma_Lipofibroblast	N	Cluster0	0	ST_P8
Stroma_Lipofibroblast	MP	Cluster1	0.000571014	ST_P8
Stroma_Lipofibroblast	Lep	Cluster2	4.45e-05	ST_P8
Stroma_Lipofibroblast	Lep	Cluster3	0.013938	ST_P8
Stroma_Lipofibroblast	MP	Cluster4	0.0048091	ST_P8
Stroma_Lipofibroblast	MP	Cluster5	0	ST_P8
Stroma_Lipofibroblast	Lep	Cluster6	0	ST_P8
Stroma_Lipofibroblast	N	Cluster7	0	ST_P8
Stroma_Lipofibroblast	Lep	Cluster8	0	ST_P8
Endothelial_Lymphatic	N	Cluster0	0.00821396	ST_P8
Endothelial_Lymphatic	MP	Cluster1	0	ST_P8
Endothelial_Lymphatic	Lep	Cluster2	7.72e-06	ST_P8
Endothelial_Lymphatic	Lep	Cluster3	0.0747923	ST_P8
Endothelial_Lymphatic	MP	Cluster4	0.0204427	ST_P8
Endothelial_Lymphatic	MP	Cluster5	0.000711839	ST_P8
Endothelial_Lymphatic	Lep	Cluster6	0.00101756	ST_P8
Endothelial_Lymphatic	N	Cluster7	0	ST_P8
Endothelial_Lymphatic	Lep	Cluster8	0	ST_P8
Immune_Macrophage	N	Cluster0	0.0359693	ST_P8
Immune_Macrophage	MP	Cluster1	0.13705	ST_P8
Immune_Macrophage	Lep	Cluster2	0.0395738	ST_P8
Immune_Macrophage	Lep	Cluster3	0.0176204	ST_P8
Immune_Macrophage	MP	Cluster4	0.135303	ST_P8
Immune_Macrophage	MP	Cluster5	0.578118	ST_P8
Immune_Macrophage	Lep	Cluster6	0.295815	ST_P8
Immune_Macrophage	N	Cluster7	0.509004	ST_P8
Immune_Macrophage	Lep	Cluster8	0.0153574	ST_P8
Stroma_Mesothelial	N	Cluster0	0	ST_P8
Stroma_Mesothelial	MP	Cluster1	3.06e-05	ST_P8
Stroma_Mesothelial	Lep	Cluster2	0	ST_P8
Stroma_Mesothelial	Lep	Cluster3	0.00164513	ST_P8
Stroma_Mesothelial	MP	Cluster4	0	ST_P8
Stroma_Mesothelial	MP	Cluster5	0	ST_P8
Stroma_Mesothelial	Lep	Cluster6	2.23e-06	ST_P8
Stroma_Mesothelial	N	Cluster7	0	ST_P8
Stroma_Mesothelial	Lep	Cluster8	0	ST_P8
Epithelial_Mucous	N	Cluster0	3.3e-05	ST_P8
Epithelial_Mucous	MP	Cluster1	0.00552928	ST_P8
Epithelial_Mucous	Lep	Cluster2	0.00874865	ST_P8
Epithelial_Mucous	Lep	Cluster3	0.0330875	ST_P8
Epithelial_Mucous	MP	Cluster4	0.00903592	ST_P8
Epithelial_Mucous	MP	Cluster5	0.00676816	ST_P8
Epithelial_Mucous	Lep	Cluster6	0	ST_P8
Epithelial_Mucous	N	Cluster7	0	ST_P8
Epithelial_Mucous	Lep	Cluster8	0.172632	ST_P8
Immune_Myeloid Dendritic Type 1	N	Cluster0	2.64e-06	ST_P8
Immune_Myeloid Dendritic Type 1	MP	Cluster1	0	ST_P8
Immune_Myeloid Dendritic Type 1	Lep	Cluster2	2.19e-05	ST_P8
Immune_Myeloid Dendritic Type 1	Lep	Cluster3	0.000165025	ST_P8
Immune_Myeloid Dendritic Type 1	MP	Cluster4	0.00344909	ST_P8
Immune_Myeloid Dendritic Type 1	MP	Cluster5	0.00049002	ST_P8
Immune_Myeloid Dendritic Type 1	Lep	Cluster6	0.000103238	ST_P8
Immune_Myeloid Dendritic Type 1	N	Cluster7	0	ST_P8
Immune_Myeloid Dendritic Type 1	Lep	Cluster8	3.49e-06	ST_P8
Immune_Myeloid Dendritic Type 2	N	Cluster0	9.33e-06	ST_P8
Immune_Myeloid Dendritic Type 2	MP	Cluster1	0.000201919	ST_P8
Immune_Myeloid Dendritic Type 2	Lep	Cluster2	0.00100256	ST_P8
Immune_Myeloid Dendritic Type 2	Lep	Cluster3	0.000104383	ST_P8
Immune_Myeloid Dendritic Type 2	MP	Cluster4	0.00150935	ST_P8
Immune_Myeloid Dendritic Type 2	MP	Cluster5	0.00420026	ST_P8
Immune_Myeloid Dendritic Type 2	Lep	Cluster6	0.000168777	ST_P8
Immune_Myeloid Dendritic Type 2	N	Cluster7	0	ST_P8
Immune_Myeloid Dendritic Type 2	Lep	Cluster8	0	ST_P8
Stroma_Myofibroblast	N	Cluster0	0.00187153	ST_P8
Stroma_Myofibroblast	MP	Cluster1	0.00595387	ST_P8
Stroma_Myofibroblast	Lep	Cluster2	0.00140839	ST_P8
Stroma_Myofibroblast	Lep	Cluster3	0.0222535	ST_P8
Stroma_Myofibroblast	MP	Cluster4	0.0737249	ST_P8
Stroma_Myofibroblast	MP	Cluster5	0.000318711	ST_P8
Stroma_Myofibroblast	Lep	Cluster6	0.00128974	ST_P8
Stroma_Myofibroblast	N	Cluster7	8.03e-05	ST_P8
Stroma_Myofibroblast	Lep	Cluster8	0	ST_P8
Immune_Natural Killer	N	Cluster0	0.0166743	ST_P8
Immune_Natural Killer	MP	Cluster1	0.0738015	ST_P8
Immune_Natural Killer	Lep	Cluster2	0.0287233	ST_P8
Immune_Natural Killer	Lep	Cluster3	0.00567087	ST_P8
Immune_Natural Killer	MP	Cluster4	0.0165848	ST_P8
Immune_Natural Killer	MP	Cluster5	0.0187299	ST_P8
Immune_Natural Killer	Lep	Cluster6	0.10713	ST_P8
Immune_Natural Killer	N	Cluster7	0.00515679	ST_P8
Immune_Natural Killer	Lep	Cluster8	0.000334437	ST_P8
Immune_Natural Killer T	N	Cluster0	0	ST_P8
Immune_Natural Killer T	MP	Cluster1	0.00466873	ST_P8
Immune_Natural Killer T	Lep	Cluster2	0.00972098	ST_P8
Immune_Natural Killer T	Lep	Cluster3	0.000636253	ST_P8
Immune_Natural Killer T	MP	Cluster4	0.00620443	ST_P8
Immune_Natural Killer T	MP	Cluster5	3.98e-05	ST_P8
Immune_Natural Killer T	Lep	Cluster6	0.00609057	ST_P8
Immune_Natural Killer T	N	Cluster7	0	ST_P8
Immune_Natural Killer T	Lep	Cluster8	0	ST_P8
Epithelial_Neuroendocrine	N	Cluster0	6.21e-06	ST_P8
Epithelial_Neuroendocrine	MP	Cluster1	0	ST_P8
Epithelial_Neuroendocrine	Lep	Cluster2	2.1e-05	ST_P8
Epithelial_Neuroendocrine	Lep	Cluster3	7.88e-05	ST_P8
Epithelial_Neuroendocrine	MP	Cluster4	1.5e-05	ST_P8
Epithelial_Neuroendocrine	MP	Cluster5	0.000338162	ST_P8
Epithelial_Neuroendocrine	Lep	Cluster6	0	ST_P8
Epithelial_Neuroendocrine	N	Cluster7	0	ST_P8
Epithelial_Neuroendocrine	Lep	Cluster8	0	ST_P8
Immune_Neutrophil	N	Cluster0	0.00143286	ST_P8
Immune_Neutrophil	MP	Cluster1	0.000997745	ST_P8
Immune_Neutrophil	Lep	Cluster2	0.000175006	ST_P8
Immune_Neutrophil	Lep	Cluster3	0.00596935	ST_P8
Immune_Neutrophil	MP	Cluster4	0.000119266	ST_P8
Immune_Neutrophil	MP	Cluster5	0.00209732	ST_P8
Immune_Neutrophil	Lep	Cluster6	0.000583341	ST_P8
Immune_Neutrophil	N	Cluster7	0	ST_P8
Immune_Neutrophil	Lep	Cluster8	0	ST_P8
Immune_Nonclassical Monocyte	N	Cluster0	0.00350027	ST_P8
Immune_Nonclassical Monocyte	MP	Cluster1	0.0115258	ST_P8
Immune_Nonclassical Monocyte	Lep	Cluster2	0.00186803	ST_P8
Immune_Nonclassical Monocyte	Lep	Cluster3	0.000605345	ST_P8
Immune_Nonclassical Monocyte	MP	Cluster4	0.00136712	ST_P8
Immune_Nonclassical Monocyte	MP	Cluster5	0.0133553	ST_P8
Immune_Nonclassical Monocyte	Lep	Cluster6	0.000459539	ST_P8
Immune_Nonclassical Monocyte	N	Cluster7	0.000141465	ST_P8
Immune_Nonclassical Monocyte	Lep	Cluster8	0	ST_P8
Immune_OLR1+ Classical Monocyte	N	Cluster0	0.00140455	ST_P8
Immune_OLR1+ Classical Monocyte	MP	Cluster1	0.00253667	ST_P8
Immune_OLR1+ Classical Monocyte	Lep	Cluster2	0.000150071	ST_P8
Immune_OLR1+ Classical Monocyte	Lep	Cluster3	0.00189788	ST_P8
Immune_OLR1+ Classical Monocyte	MP	Cluster4	0.00444302	ST_P8
Immune_OLR1+ Classical Monocyte	MP	Cluster5	0.017012	ST_P8
Immune_OLR1+ Classical Monocyte	Lep	Cluster6	0.0163858	ST_P8
Immune_OLR1+ Classical Monocyte	N	Cluster7	0.000456335	ST_P8
Immune_OLR1+ Classical Monocyte	Lep	Cluster8	0	ST_P8
Stroma_Pericyte	N	Cluster0	0.0516043	ST_P8
Stroma_Pericyte	MP	Cluster1	0.00490114	ST_P8
Stroma_Pericyte	Lep	Cluster2	0.00031578	ST_P8
Stroma_Pericyte	Lep	Cluster3	0.00777841	ST_P8
Stroma_Pericyte	MP	Cluster4	0.0105949	ST_P8
Stroma_Pericyte	MP	Cluster5	0.000261762	ST_P8
Stroma_Pericyte	Lep	Cluster6	0.0612699	ST_P8
Stroma_Pericyte	N	Cluster7	0.00849123	ST_P8
Stroma_Pericyte	Lep	Cluster8	0	ST_P8
Immune_Plasma	N	Cluster0	7.48e-05	ST_P8
Immune_Plasma	MP	Cluster1	0	ST_P8
Immune_Plasma	Lep	Cluster2	0.00012271	ST_P8
Immune_Plasma	Lep	Cluster3	0.128695	ST_P8
Immune_Plasma	MP	Cluster4	0.000425288	ST_P8
Immune_Plasma	MP	Cluster5	0	ST_P8
Immune_Plasma	Lep	Cluster6	0.0125842	ST_P8
Immune_Plasma	N	Cluster7	0	ST_P8
Immune_Plasma	Lep	Cluster8	0	ST_P8
Immune_Plasmacytoid Dendritic	N	Cluster0	0	ST_P8
Immune_Plasmacytoid Dendritic	MP	Cluster1	0.000153704	ST_P8
Immune_Plasmacytoid Dendritic	Lep	Cluster2	0.000173628	ST_P8
Immune_Plasmacytoid Dendritic	Lep	Cluster3	0.0429651	ST_P8
Immune_Plasmacytoid Dendritic	MP	Cluster4	0.00806298	ST_P8
Immune_Plasmacytoid Dendritic	MP	Cluster5	0	ST_P8
Immune_Plasmacytoid Dendritic	Lep	Cluster6	0	ST_P8
Immune_Plasmacytoid Dendritic	N	Cluster7	0	ST_P8
Immune_Plasmacytoid Dendritic	Lep	Cluster8	0	ST_P8
Immune_Platelet/Megakaryocyte	N	Cluster0	0.00858037	ST_P8
Immune_Platelet/Megakaryocyte	MP	Cluster1	0	ST_P8
Immune_Platelet/Megakaryocyte	Lep	Cluster2	0.000713524	ST_P8
Immune_Platelet/Megakaryocyte	Lep	Cluster3	0.0039518	ST_P8
Immune_Platelet/Megakaryocyte	MP	Cluster4	0.00160602	ST_P8
Immune_Platelet/Megakaryocyte	MP	Cluster5	0.00231713	ST_P8
Immune_Platelet/Megakaryocyte	Lep	Cluster6	0.000229197	ST_P8
Immune_Platelet/Megakaryocyte	N	Cluster7	0.00441542	ST_P8
Immune_Platelet/Megakaryocyte	Lep	Cluster8	0.0224893	ST_P8
Epithelial_Proliferating Basal	N	Cluster0	0	ST_P8
Epithelial_Proliferating Basal	MP	Cluster1	0.000228114	ST_P8
Epithelial_Proliferating Basal	Lep	Cluster2	0.0015158	ST_P8
Epithelial_Proliferating Basal	Lep	Cluster3	0.00854738	ST_P8
Epithelial_Proliferating Basal	MP	Cluster4	0.00333086	ST_P8
Epithelial_Proliferating Basal	MP	Cluster5	0	ST_P8
Epithelial_Proliferating Basal	Lep	Cluster6	0.0123594	ST_P8
Epithelial_Proliferating Basal	N	Cluster7	0	ST_P8
Epithelial_Proliferating Basal	Lep	Cluster8	0	ST_P8
Immune_Proliferating Macrophage	N	Cluster0	4.74e-05	ST_P8
Immune_Proliferating Macrophage	MP	Cluster1	0.00134016	ST_P8
Immune_Proliferating Macrophage	Lep	Cluster2	0.000947409	ST_P8
Immune_Proliferating Macrophage	Lep	Cluster3	9.51e-05	ST_P8
Immune_Proliferating Macrophage	MP	Cluster4	0.000262608	ST_P8
Immune_Proliferating Macrophage	MP	Cluster5	0.018617	ST_P8
Immune_Proliferating Macrophage	Lep	Cluster6	0.000492733	ST_P8
Immune_Proliferating Macrophage	N	Cluster7	0.000645528	ST_P8
Immune_Proliferating Macrophage	Lep	Cluster8	0	ST_P8
Immune_Proliferating NK/T	N	Cluster0	0.000430052	ST_P8
Immune_Proliferating NK/T	MP	Cluster1	0.0127824	ST_P8
Immune_Proliferating NK/T	Lep	Cluster2	0.0186861	ST_P8
Immune_Proliferating NK/T	Lep	Cluster3	0.00277855	ST_P8
Immune_Proliferating NK/T	MP	Cluster4	0.0238999	ST_P8
Immune_Proliferating NK/T	MP	Cluster5	0.0170099	ST_P8
Immune_Proliferating NK/T	Lep	Cluster6	0.00386952	ST_P8
Immune_Proliferating NK/T	N	Cluster7	0.000564443	ST_P8
Immune_Proliferating NK/T	Lep	Cluster8	0	ST_P8
Epithelial_Proximal Basal	N	Cluster0	0.00170167	ST_P8
Epithelial_Proximal Basal	MP	Cluster1	0.00179798	ST_P8
Epithelial_Proximal Basal	Lep	Cluster2	0.000595114	ST_P8
Epithelial_Proximal Basal	Lep	Cluster3	0.00315151	ST_P8
Epithelial_Proximal Basal	MP	Cluster4	0.00132591	ST_P8
Epithelial_Proximal Basal	MP	Cluster5	0	ST_P8
Epithelial_Proximal Basal	Lep	Cluster6	7.86e-05	ST_P8
Epithelial_Proximal Basal	N	Cluster7	0	ST_P8
Epithelial_Proximal Basal	Lep	Cluster8	0	ST_P8
Epithelial_Proximal Ciliated	N	Cluster0	0	ST_P8
Epithelial_Proximal Ciliated	MP	Cluster1	0	ST_P8
Epithelial_Proximal Ciliated	Lep	Cluster2	0	ST_P8
Epithelial_Proximal Ciliated	Lep	Cluster3	0	ST_P8
Epithelial_Proximal Ciliated	MP	Cluster4	0	ST_P8
Epithelial_Proximal Ciliated	MP	Cluster5	0	ST_P8
Epithelial_Proximal Ciliated	Lep	Cluster6	0	ST_P8
Epithelial_Proximal Ciliated	N	Cluster7	0	ST_P8
Epithelial_Proximal Ciliated	Lep	Cluster8	0.0153793	ST_P8
Epithelial_Serous	N	Cluster0	0	ST_P8
Epithelial_Serous	MP	Cluster1	0	ST_P8
Epithelial_Serous	Lep	Cluster2	0	ST_P8
Epithelial_Serous	Lep	Cluster3	0	ST_P8
Epithelial_Serous	MP	Cluster4	0	ST_P8
Epithelial_Serous	MP	Cluster5	0	ST_P8
Epithelial_Serous	Lep	Cluster6	0	ST_P8
Epithelial_Serous	N	Cluster7	0	ST_P8
Epithelial_Serous	Lep	Cluster8	0	ST_P8
Epithelial_Signaling Alveolar Epithelial Type 2	N	Cluster0	0.000157575	ST_P8
Epithelial_Signaling Alveolar Epithelial Type 2	MP	Cluster1	0.0177805	ST_P8
Epithelial_Signaling Alveolar Epithelial Type 2	Lep	Cluster2	0.0139407	ST_P8
Epithelial_Signaling Alveolar Epithelial Type 2	Lep	Cluster3	0.00441538	ST_P8
Epithelial_Signaling Alveolar Epithelial Type 2	MP	Cluster4	0.000108655	ST_P8
Epithelial_Signaling Alveolar Epithelial Type 2	MP	Cluster5	0.000283997	ST_P8
Epithelial_Signaling Alveolar Epithelial Type 2	Lep	Cluster6	0.0336948	ST_P8
Epithelial_Signaling Alveolar Epithelial Type 2	N	Cluster7	0	ST_P8
Epithelial_Signaling Alveolar Epithelial Type 2	Lep	Cluster8	0	ST_P8
Immune_TREM2+ Dendritic	N	Cluster0	2.47e-05	ST_P8
Immune_TREM2+ Dendritic	MP	Cluster1	0.00026857	ST_P8
Immune_TREM2+ Dendritic	Lep	Cluster2	8.59e-05	ST_P8
Immune_TREM2+ Dendritic	Lep	Cluster3	0.00510709	ST_P8
Immune_TREM2+ Dendritic	MP	Cluster4	0.0428905	ST_P8
Immune_TREM2+ Dendritic	MP	Cluster5	0.0630784	ST_P8
Immune_TREM2+ Dendritic	Lep	Cluster6	0.0129474	ST_P8
Immune_TREM2+ Dendritic	N	Cluster7	0.000329195	ST_P8
Immune_TREM2+ Dendritic	Lep	Cluster8	0.00104347	ST_P8
Stroma_Vascular Smooth Muscle	N	Cluster0	0.0218167	ST_P8
Stroma_Vascular Smooth Muscle	MP	Cluster1	0.00339904	ST_P8
Stroma_Vascular Smooth Muscle	Lep	Cluster2	0.000172161	ST_P8
Stroma_Vascular Smooth Muscle	Lep	Cluster3	0.0363959	ST_P8
Stroma_Vascular Smooth Muscle	MP	Cluster4	0.0288974	ST_P8
Stroma_Vascular Smooth Muscle	MP	Cluster5	0.00037559	ST_P8
Stroma_Vascular Smooth Muscle	Lep	Cluster6	0.000680467	ST_P8
Stroma_Vascular Smooth Muscle	N	Cluster7	0.00616278	ST_P8
Stroma_Vascular Smooth Muscle	Lep	Cluster8	0	ST_P8
Endothelial_Vein	N	Cluster0	0.0195154	ST_P8
Endothelial_Vein	MP	Cluster1	0.000200653	ST_P8
Endothelial_Vein	Lep	Cluster2	0.00077844	ST_P8
Endothelial_Vein	Lep	Cluster3	0.0497586	ST_P8
Endothelial_Vein	MP	Cluster4	0.00654672	ST_P8
Endothelial_Vein	MP	Cluster5	0	ST_P8
Endothelial_Vein	Lep	Cluster6	0	ST_P8
Endothelial_Vein	N	Cluster7	0.0053806	ST_P8
Endothelial_Vein	Lep	Cluster8	0	ST_P8
Stroma_Adventitial Fibroblast	N	Cluster0	0	ST_P7
Stroma_Adventitial Fibroblast	MP	Cluster1	0.176086	ST_P7
Stroma_Adventitial Fibroblast	MP	Cluster2	0	ST_P7
Stroma_Adventitial Fibroblast	MP	Cluster3	0	ST_P7
Stroma_Adventitial Fibroblast	N	Cluster4	0.00401241	ST_P7
Stroma_Adventitial Fibroblast	MP	Cluster5	0	ST_P7
Stroma_Adventitial Fibroblast	MP	Cluster6	0	ST_P7
Stroma_Adventitial Fibroblast	MP	Cluster7	0.212474	ST_P7
Stroma_Adventitial Fibroblast	MP	Cluster8	0.0150309	ST_P7
Stroma_Adventitial Fibroblast	N	Cluster9	0	ST_P7
Stroma_Airway Smooth Muscle	N	Cluster0	0.0562043	ST_P7
Stroma_Airway Smooth Muscle	MP	Cluster1	0.0115644	ST_P7
Stroma_Airway Smooth Muscle	MP	Cluster2	3.42e-06	ST_P7
Stroma_Airway Smooth Muscle	MP	Cluster3	0.000430273	ST_P7
Stroma_Airway Smooth Muscle	N	Cluster4	0.0117457	ST_P7
Stroma_Airway Smooth Muscle	MP	Cluster5	0.00122274	ST_P7
Stroma_Airway Smooth Muscle	MP	Cluster6	1.59e-05	ST_P7
Stroma_Airway Smooth Muscle	MP	Cluster7	0.00882132	ST_P7
Stroma_Airway Smooth Muscle	MP	Cluster8	0.412413	ST_P7
Stroma_Airway Smooth Muscle	N	Cluster9	0.00233755	ST_P7
Epithelial_Alveolar Epithelial Type 1	N	Cluster0	0.0330299	ST_P7
Epithelial_Alveolar Epithelial Type 1	MP	Cluster1	0.0166139	ST_P7
Epithelial_Alveolar Epithelial Type 1	MP	Cluster2	0.0343983	ST_P7
Epithelial_Alveolar Epithelial Type 1	MP	Cluster3	0.0758022	ST_P7
Epithelial_Alveolar Epithelial Type 1	N	Cluster4	0.03291	ST_P7
Epithelial_Alveolar Epithelial Type 1	MP	Cluster5	0.0347085	ST_P7
Epithelial_Alveolar Epithelial Type 1	MP	Cluster6	0.0016666	ST_P7
Epithelial_Alveolar Epithelial Type 1	MP	Cluster7	0.00376563	ST_P7
Epithelial_Alveolar Epithelial Type 1	MP	Cluster8	0.000200586	ST_P7
Epithelial_Alveolar Epithelial Type 1	N	Cluster9	0.0210512	ST_P7
Epithelial_Alveolar Epithelial Type 2	N	Cluster0	0.0018848	ST_P7
Epithelial_Alveolar Epithelial Type 2	MP	Cluster1	0.0215589	ST_P7
Epithelial_Alveolar Epithelial Type 2	MP	Cluster2	0.238675	ST_P7
Epithelial_Alveolar Epithelial Type 2	MP	Cluster3	0.0208144	ST_P7
Epithelial_Alveolar Epithelial Type 2	N	Cluster4	0.0075756	ST_P7
Epithelial_Alveolar Epithelial Type 2	MP	Cluster5	0.0110751	ST_P7
Epithelial_Alveolar Epithelial Type 2	MP	Cluster6	0.644561	ST_P7
Epithelial_Alveolar Epithelial Type 2	MP	Cluster7	0.00579221	ST_P7
Epithelial_Alveolar Epithelial Type 2	MP	Cluster8	3.39e-05	ST_P7
Epithelial_Alveolar Epithelial Type 2	N	Cluster9	0.201692	ST_P7
Stroma_Alveolar Fibroblast	N	Cluster0	5.28e-05	ST_P7
Stroma_Alveolar Fibroblast	MP	Cluster1	0.0471027	ST_P7
Stroma_Alveolar Fibroblast	MP	Cluster2	0.00089813	ST_P7
Stroma_Alveolar Fibroblast	MP	Cluster3	0.000920045	ST_P7
Stroma_Alveolar Fibroblast	N	Cluster4	0.00314711	ST_P7
Stroma_Alveolar Fibroblast	MP	Cluster5	0.000289356	ST_P7
Stroma_Alveolar Fibroblast	MP	Cluster6	0.000860495	ST_P7
Stroma_Alveolar Fibroblast	MP	Cluster7	0.146959	ST_P7
Stroma_Alveolar Fibroblast	MP	Cluster8	0.00848162	ST_P7
Stroma_Alveolar Fibroblast	N	Cluster9	0	ST_P7
Endothelial_Artery	N	Cluster0	0	ST_P7
Endothelial_Artery	MP	Cluster1	0.0148673	ST_P7
Endothelial_Artery	MP	Cluster2	0	ST_P7
Endothelial_Artery	MP	Cluster3	0	ST_P7
Endothelial_Artery	N	Cluster4	0	ST_P7
Endothelial_Artery	MP	Cluster5	0	ST_P7
Endothelial_Artery	MP	Cluster6	0.000181206	ST_P7
Endothelial_Artery	MP	Cluster7	0.000837323	ST_P7
Endothelial_Artery	MP	Cluster8	0.209346	ST_P7
Endothelial_Artery	N	Cluster9	0	ST_P7
Immune_B	N	Cluster0	0.0539208	ST_P7
Immune_B	MP	Cluster1	0.0522561	ST_P7
Immune_B	MP	Cluster2	0.00377986	ST_P7
Immune_B	MP	Cluster3	0.0159521	ST_P7
Immune_B	N	Cluster4	0.0331361	ST_P7
Immune_B	MP	Cluster5	0.0268513	ST_P7
Immune_B	MP	Cluster6	0.000472159	ST_P7
Immune_B	MP	Cluster7	0.000311366	ST_P7
Immune_B	MP	Cluster8	0	ST_P7
Immune_B	N	Cluster9	0.0114197	ST_P7
Epithelial_Basal	N	Cluster0	0.0082925	ST_P7
Epithelial_Basal	MP	Cluster1	0.000699037	ST_P7
Epithelial_Basal	MP	Cluster2	0.00165022	ST_P7
Epithelial_Basal	MP	Cluster3	0.130945	ST_P7
Epithelial_Basal	N	Cluster4	0.0221212	ST_P7
Epithelial_Basal	MP	Cluster5	0.0609736	ST_P7
Epithelial_Basal	MP	Cluster6	0.000331208	ST_P7
Epithelial_Basal	MP	Cluster7	0.0595226	ST_P7
Epithelial_Basal	MP	Cluster8	0	ST_P7
Epithelial_Basal	N	Cluster9	0.00127157	ST_P7
Immune_Basophil/Mast 1	N	Cluster0	0.0150292	ST_P7
Immune_Basophil/Mast 1	MP	Cluster1	0.0125061	ST_P7
Immune_Basophil/Mast 1	MP	Cluster2	0.00927896	ST_P7
Immune_Basophil/Mast 1	MP	Cluster3	0.00959058	ST_P7
Immune_Basophil/Mast 1	N	Cluster4	0.0213686	ST_P7
Immune_Basophil/Mast 1	MP	Cluster5	0.0171052	ST_P7
Immune_Basophil/Mast 1	MP	Cluster6	0.00414535	ST_P7
Immune_Basophil/Mast 1	MP	Cluster7	0.00299704	ST_P7
Immune_Basophil/Mast 1	MP	Cluster8	2.86e-05	ST_P7
Immune_Basophil/Mast 1	N	Cluster9	0.00021194	ST_P7
Immune_Basophil/Mast 2	N	Cluster0	0.0152057	ST_P7
Immune_Basophil/Mast 2	MP	Cluster1	0.00163038	ST_P7
Immune_Basophil/Mast 2	MP	Cluster2	0.00258674	ST_P7
Immune_Basophil/Mast 2	MP	Cluster3	0.00403668	ST_P7
Immune_Basophil/Mast 2	N	Cluster4	0.00119167	ST_P7
Immune_Basophil/Mast 2	MP	Cluster5	6.25e-05	ST_P7
Immune_Basophil/Mast 2	MP	Cluster6	0.00112513	ST_P7
Immune_Basophil/Mast 2	MP	Cluster7	0.00031102	ST_P7
Immune_Basophil/Mast 2	MP	Cluster8	0	ST_P7
Immune_Basophil/Mast 2	N	Cluster9	0	ST_P7
Endothelial_Bronchial Vessel 1	N	Cluster0	0.0059762	ST_P7
Endothelial_Bronchial Vessel 1	MP	Cluster1	0.0168568	ST_P7
Endothelial_Bronchial Vessel 1	MP	Cluster2	0.00014973	ST_P7
Endothelial_Bronchial Vessel 1	MP	Cluster3	0.00636128	ST_P7
Endothelial_Bronchial Vessel 1	N	Cluster4	0.0203066	ST_P7
Endothelial_Bronchial Vessel 1	MP	Cluster5	0.00111895	ST_P7
Endothelial_Bronchial Vessel 1	MP	Cluster6	0.00117761	ST_P7
Endothelial_Bronchial Vessel 1	MP	Cluster7	0.00872105	ST_P7
Endothelial_Bronchial Vessel 1	MP	Cluster8	0.0139592	ST_P7
Endothelial_Bronchial Vessel 1	N	Cluster9	0.0198396	ST_P7
Endothelial_Bronchial Vessel 2	N	Cluster0	0.00222837	ST_P7
Endothelial_Bronchial Vessel 2	MP	Cluster1	0.00060104	ST_P7
Endothelial_Bronchial Vessel 2	MP	Cluster2	6.15e-05	ST_P7
Endothelial_Bronchial Vessel 2	MP	Cluster3	0.00246553	ST_P7
Endothelial_Bronchial Vessel 2	N	Cluster4	0.000218358	ST_P7
Endothelial_Bronchial Vessel 2	MP	Cluster5	0.000145532	ST_P7
Endothelial_Bronchial Vessel 2	MP	Cluster6	2.04e-05	ST_P7
Endothelial_Bronchial Vessel 2	MP	Cluster7	2.61e-05	ST_P7
Endothelial_Bronchial Vessel 2	MP	Cluster8	0.000293346	ST_P7
Endothelial_Bronchial Vessel 2	N	Cluster9	0.00039973	ST_P7
Immune_CD4+ Memory/Effector T	N	Cluster0	0.0833917	ST_P7
Immune_CD4+ Memory/Effector T	MP	Cluster1	0.0187246	ST_P7
Immune_CD4+ Memory/Effector T	MP	Cluster2	0.0322985	ST_P7
Immune_CD4+ Memory/Effector T	MP	Cluster3	0.021104	ST_P7
Immune_CD4+ Memory/Effector T	N	Cluster4	0.0268999	ST_P7
Immune_CD4+ Memory/Effector T	MP	Cluster5	0.0725108	ST_P7
Immune_CD4+ Memory/Effector T	MP	Cluster6	0.00380768	ST_P7
Immune_CD4+ Memory/Effector T	MP	Cluster7	0.0155166	ST_P7
Immune_CD4+ Memory/Effector T	MP	Cluster8	0	ST_P7
Immune_CD4+ Memory/Effector T	N	Cluster9	0.145719	ST_P7
Immune_CD4+ Naive T	N	Cluster0	0.102198	ST_P7
Immune_CD4+ Naive T	MP	Cluster1	0.00335695	ST_P7
Immune_CD4+ Naive T	MP	Cluster2	0.0162017	ST_P7
Immune_CD4+ Naive T	MP	Cluster3	0.0136878	ST_P7
Immune_CD4+ Naive T	N	Cluster4	0.0053702	ST_P7
Immune_CD4+ Naive T	MP	Cluster5	0.0657936	ST_P7
Immune_CD4+ Naive T	MP	Cluster6	0.00318343	ST_P7
Immune_CD4+ Naive T	MP	Cluster7	0.00145704	ST_P7
Immune_CD4+ Naive T	MP	Cluster8	1.47e-05	ST_P7
Immune_CD4+ Naive T	N	Cluster9	0.0280579	ST_P7
Immune_CD8+ Memory/Effector T	N	Cluster0	0.0300942	ST_P7
Immune_CD8+ Memory/Effector T	MP	Cluster1	0.00402057	ST_P7
Immune_CD8+ Memory/Effector T	MP	Cluster2	0.0258904	ST_P7
Immune_CD8+ Memory/Effector T	MP	Cluster3	0.0125343	ST_P7
Immune_CD8+ Memory/Effector T	N	Cluster4	0.00621545	ST_P7
Immune_CD8+ Memory/Effector T	MP	Cluster5	0.0629	ST_P7
Immune_CD8+ Memory/Effector T	MP	Cluster6	0.000879611	ST_P7
Immune_CD8+ Memory/Effector T	MP	Cluster7	0.00538269	ST_P7
Immune_CD8+ Memory/Effector T	MP	Cluster8	0	ST_P7
Immune_CD8+ Memory/Effector T	N	Cluster9	0.0318544	ST_P7
Immune_CD8+ Naive T	N	Cluster0	0.0673956	ST_P7
Immune_CD8+ Naive T	MP	Cluster1	0.00317456	ST_P7
Immune_CD8+ Naive T	MP	Cluster2	0.0160304	ST_P7
Immune_CD8+ Naive T	MP	Cluster3	0.0541854	ST_P7
Immune_CD8+ Naive T	N	Cluster4	0.0500002	ST_P7
Immune_CD8+ Naive T	MP	Cluster5	0.0458042	ST_P7
Immune_CD8+ Naive T	MP	Cluster6	0.00185111	ST_P7
Immune_CD8+ Naive T	MP	Cluster7	0.00378114	ST_P7
Immune_CD8+ Naive T	MP	Cluster8	0	ST_P7
Immune_CD8+ Naive T	N	Cluster9	0.0475273	ST_P7
Endothelial_Capillary	N	Cluster0	0.037057	ST_P7
Endothelial_Capillary	MP	Cluster1	0.0194916	ST_P7
Endothelial_Capillary	MP	Cluster2	0.00655241	ST_P7
Endothelial_Capillary	MP	Cluster3	0.0233834	ST_P7
Endothelial_Capillary	N	Cluster4	0.0797766	ST_P7
Endothelial_Capillary	MP	Cluster5	0.00890501	ST_P7
Endothelial_Capillary	MP	Cluster6	0.00858821	ST_P7
Endothelial_Capillary	MP	Cluster7	0.00603274	ST_P7
Endothelial_Capillary	MP	Cluster8	0.0299065	ST_P7
Endothelial_Capillary	N	Cluster9	0.0330096	ST_P7
Endothelial_Capillary Aerocyte	N	Cluster0	0.0533672	ST_P7
Endothelial_Capillary Aerocyte	MP	Cluster1	0.0121198	ST_P7
Endothelial_Capillary Aerocyte	MP	Cluster2	0.0145212	ST_P7
Endothelial_Capillary Aerocyte	MP	Cluster3	0.0623598	ST_P7
Endothelial_Capillary Aerocyte	N	Cluster4	0.0307839	ST_P7
Endothelial_Capillary Aerocyte	MP	Cluster5	0.0512625	ST_P7
Endothelial_Capillary Aerocyte	MP	Cluster6	0.0137047	ST_P7
Endothelial_Capillary Aerocyte	MP	Cluster7	0.00473679	ST_P7
Endothelial_Capillary Aerocyte	MP	Cluster8	0.0135795	ST_P7
Endothelial_Capillary Aerocyte	N	Cluster9	0.0214545	ST_P7
Endothelial_Capillary Intermediate 1	N	Cluster0	0.000381031	ST_P7
Endothelial_Capillary Intermediate 1	MP	Cluster1	0.00604467	ST_P7
Endothelial_Capillary Intermediate 1	MP	Cluster2	0	ST_P7
Endothelial_Capillary Intermediate 1	MP	Cluster3	3.86e-06	ST_P7
Endothelial_Capillary Intermediate 1	N	Cluster4	0.00259313	ST_P7
Endothelial_Capillary Intermediate 1	MP	Cluster5	6.07e-07	ST_P7
Endothelial_Capillary Intermediate 1	MP	Cluster6	0.000613234	ST_P7
Endothelial_Capillary Intermediate 1	MP	Cluster7	0.000544757	ST_P7
Endothelial_Capillary Intermediate 1	MP	Cluster8	0.00331931	ST_P7
Endothelial_Capillary Intermediate 1	N	Cluster9	0	ST_P7
Endothelial_Capillary Intermediate 2	N	Cluster0	0.0406352	ST_P7
Endothelial_Capillary Intermediate 2	MP	Cluster1	0.000379254	ST_P7
Endothelial_Capillary Intermediate 2	MP	Cluster2	0.00259392	ST_P7
Endothelial_Capillary Intermediate 2	MP	Cluster3	0.0123413	ST_P7
Endothelial_Capillary Intermediate 2	N	Cluster4	0.0023592	ST_P7
Endothelial_Capillary Intermediate 2	MP	Cluster5	0.0192733	ST_P7
Endothelial_Capillary Intermediate 2	MP	Cluster6	0.00171087	ST_P7
Endothelial_Capillary Intermediate 2	MP	Cluster7	0.00029231	ST_P7
Endothelial_Capillary Intermediate 2	MP	Cluster8	0	ST_P7
Endothelial_Capillary Intermediate 2	N	Cluster9	0.0496847	ST_P7
Epithelial_Ciliated	N	Cluster0	0.00386457	ST_P7
Epithelial_Ciliated	MP	Cluster1	0.0169924	ST_P7
Epithelial_Ciliated	MP	Cluster2	0.000436632	ST_P7
Epithelial_Ciliated	MP	Cluster3	0.00395411	ST_P7
Epithelial_Ciliated	N	Cluster4	0.00082906	ST_P7
Epithelial_Ciliated	MP	Cluster5	0.00396106	ST_P7
Epithelial_Ciliated	MP	Cluster6	0.00378069	ST_P7
Epithelial_Ciliated	MP	Cluster7	4.49e-05	ST_P7
Epithelial_Ciliated	MP	Cluster8	0	ST_P7
Epithelial_Ciliated	N	Cluster9	0.00205911	ST_P7
Immune_Classical Monocyte	N	Cluster0	0.0595518	ST_P7
Immune_Classical Monocyte	MP	Cluster1	0.0189253	ST_P7
Immune_Classical Monocyte	MP	Cluster2	0.0150935	ST_P7
Immune_Classical Monocyte	MP	Cluster3	0.0398644	ST_P7
Immune_Classical Monocyte	N	Cluster4	0.0583406	ST_P7
Immune_Classical Monocyte	MP	Cluster5	0.0504992	ST_P7
Immune_Classical Monocyte	MP	Cluster6	0.00479298	ST_P7
Immune_Classical Monocyte	MP	Cluster7	0.00246852	ST_P7
Immune_Classical Monocyte	MP	Cluster8	6.48e-06	ST_P7
Immune_Classical Monocyte	N	Cluster9	0.0398259	ST_P7
Epithelial_Club	N	Cluster0	0.0142853	ST_P7
Epithelial_Club	MP	Cluster1	0.00279529	ST_P7
Epithelial_Club	MP	Cluster2	0.204867	ST_P7
Epithelial_Club	MP	Cluster3	0.0814656	ST_P7
Epithelial_Club	N	Cluster4	0.00859308	ST_P7
Epithelial_Club	MP	Cluster5	0.0533923	ST_P7
Epithelial_Club	MP	Cluster6	0.0162017	ST_P7
Epithelial_Club	MP	Cluster7	0.00239952	ST_P7
Epithelial_Club	MP	Cluster8	0	ST_P7
Epithelial_Club	N	Cluster9	0.00449612	ST_P7
Immune_Dendritic	N	Cluster0	0	ST_P7
Immune_Dendritic	MP	Cluster1	0.00538581	ST_P7
Immune_Dendritic	MP	Cluster2	0	ST_P7
Immune_Dendritic	MP	Cluster3	0	ST_P7
Immune_Dendritic	N	Cluster4	0.000255964	ST_P7
Immune_Dendritic	MP	Cluster5	0	ST_P7
Immune_Dendritic	MP	Cluster6	0	ST_P7
Immune_Dendritic	MP	Cluster7	0.000333503	ST_P7
Immune_Dendritic	MP	Cluster8	0	ST_P7
Immune_Dendritic	N	Cluster9	0	ST_P7
Epithelial_Differentiating Basal	N	Cluster0	0.0071284	ST_P7
Epithelial_Differentiating Basal	MP	Cluster1	0.00105232	ST_P7
Epithelial_Differentiating Basal	MP	Cluster2	0.00131313	ST_P7
Epithelial_Differentiating Basal	MP	Cluster3	0.15567	ST_P7
Epithelial_Differentiating Basal	N	Cluster4	0.00311745	ST_P7
Epithelial_Differentiating Basal	MP	Cluster5	0.158584	ST_P7
Epithelial_Differentiating Basal	MP	Cluster6	4.25e-05	ST_P7
Epithelial_Differentiating Basal	MP	Cluster7	0.00873769	ST_P7
Epithelial_Differentiating Basal	MP	Cluster8	0	ST_P7
Epithelial_Differentiating Basal	N	Cluster9	0.000824509	ST_P7
Immune_EREG+ Dendritic	N	Cluster0	0.000976177	ST_P7
Immune_EREG+ Dendritic	MP	Cluster1	0.00146033	ST_P7
Immune_EREG+ Dendritic	MP	Cluster2	0	ST_P7
Immune_EREG+ Dendritic	MP	Cluster3	0.000225346	ST_P7
Immune_EREG+ Dendritic	N	Cluster4	0.0170201	ST_P7
Immune_EREG+ Dendritic	MP	Cluster5	0.000451827	ST_P7
Immune_EREG+ Dendritic	MP	Cluster6	0	ST_P7
Immune_EREG+ Dendritic	MP	Cluster7	0.000513354	ST_P7
Immune_EREG+ Dendritic	MP	Cluster8	0	ST_P7
Immune_EREG+ Dendritic	N	Cluster9	0	ST_P7
Stroma_Fibromyocyte	N	Cluster0	0	ST_P7
Stroma_Fibromyocyte	MP	Cluster1	0.00247084	ST_P7
Stroma_Fibromyocyte	MP	Cluster2	0	ST_P7
Stroma_Fibromyocyte	MP	Cluster3	0	ST_P7
Stroma_Fibromyocyte	N	Cluster4	0.000559336	ST_P7
Stroma_Fibromyocyte	MP	Cluster5	0	ST_P7
Stroma_Fibromyocyte	MP	Cluster6	1.07e-05	ST_P7
Stroma_Fibromyocyte	MP	Cluster7	0.103756	ST_P7
Stroma_Fibromyocyte	MP	Cluster8	0.0387399	ST_P7
Stroma_Fibromyocyte	N	Cluster9	0	ST_P7
Epithelial_Goblet	N	Cluster0	0.00239349	ST_P7
Epithelial_Goblet	MP	Cluster1	0.000705525	ST_P7
Epithelial_Goblet	MP	Cluster2	2.7e-05	ST_P7
Epithelial_Goblet	MP	Cluster3	0.0371549	ST_P7
Epithelial_Goblet	N	Cluster4	0.000775021	ST_P7
Epithelial_Goblet	MP	Cluster5	0.00189635	ST_P7
Epithelial_Goblet	MP	Cluster6	0	ST_P7
Epithelial_Goblet	MP	Cluster7	0.00282447	ST_P7
Epithelial_Goblet	MP	Cluster8	0	ST_P7
Epithelial_Goblet	N	Cluster9	0	ST_P7
Immune_IGSF21+ Dendritic	N	Cluster0	0.00303687	ST_P7
Immune_IGSF21+ Dendritic	MP	Cluster1	0.0182029	ST_P7
Immune_IGSF21+ Dendritic	MP	Cluster2	0.00228298	ST_P7
Immune_IGSF21+ Dendritic	MP	Cluster3	0.00267939	ST_P7
Immune_IGSF21+ Dendritic	N	Cluster4	0.0109855	ST_P7
Immune_IGSF21+ Dendritic	MP	Cluster5	0.00719756	ST_P7
Immune_IGSF21+ Dendritic	MP	Cluster6	0.000686534	ST_P7
Immune_IGSF21+ Dendritic	MP	Cluster7	0.00113517	ST_P7
Immune_IGSF21+ Dendritic	MP	Cluster8	2.86e-05	ST_P7
Immune_IGSF21+ Dendritic	N	Cluster9	0	ST_P7
Immune_Intermediate Monocyte	N	Cluster0	0.00913041	ST_P7
Immune_Intermediate Monocyte	MP	Cluster1	0.000218514	ST_P7
Immune_Intermediate Monocyte	MP	Cluster2	0.00157087	ST_P7
Immune_Intermediate Monocyte	MP	Cluster3	0.00106514	ST_P7
Immune_Intermediate Monocyte	N	Cluster4	0.0202033	ST_P7
Immune_Intermediate Monocyte	MP	Cluster5	0.0141694	ST_P7
Immune_Intermediate Monocyte	MP	Cluster6	0	ST_P7
Immune_Intermediate Monocyte	MP	Cluster7	0.00055148	ST_P7
Immune_Intermediate Monocyte	MP	Cluster8	0	ST_P7
Immune_Intermediate Monocyte	N	Cluster9	0.000293786	ST_P7
Epithelial_Ionocyte	N	Cluster0	0.00751962	ST_P7
Epithelial_Ionocyte	MP	Cluster1	0	ST_P7
Epithelial_Ionocyte	MP	Cluster2	2.24e-06	ST_P7
Epithelial_Ionocyte	MP	Cluster3	0.000161771	ST_P7
Epithelial_Ionocyte	N	Cluster4	2.66e-06	ST_P7
Epithelial_Ionocyte	MP	Cluster5	0	ST_P7
Epithelial_Ionocyte	MP	Cluster6	0	ST_P7
Epithelial_Ionocyte	MP	Cluster7	0	ST_P7
Epithelial_Ionocyte	MP	Cluster8	0	ST_P7
Epithelial_Ionocyte	N	Cluster9	0.0148186	ST_P7
Stroma_Lipofibroblast	N	Cluster0	0	ST_P7
Stroma_Lipofibroblast	MP	Cluster1	0.0126166	ST_P7
Stroma_Lipofibroblast	MP	Cluster2	0	ST_P7
Stroma_Lipofibroblast	MP	Cluster3	0	ST_P7
Stroma_Lipofibroblast	N	Cluster4	0.000426525	ST_P7
Stroma_Lipofibroblast	MP	Cluster5	0	ST_P7
Stroma_Lipofibroblast	MP	Cluster6	0	ST_P7
Stroma_Lipofibroblast	MP	Cluster7	0.00673252	ST_P7
Stroma_Lipofibroblast	MP	Cluster8	0	ST_P7
Stroma_Lipofibroblast	N	Cluster9	0	ST_P7
Endothelial_Lymphatic	N	Cluster0	0.026884	ST_P7
Endothelial_Lymphatic	MP	Cluster1	0.125804	ST_P7
Endothelial_Lymphatic	MP	Cluster2	0.000309045	ST_P7
Endothelial_Lymphatic	MP	Cluster3	0.0012117	ST_P7
Endothelial_Lymphatic	N	Cluster4	0.00918031	ST_P7
Endothelial_Lymphatic	MP	Cluster5	0.000498253	ST_P7
Endothelial_Lymphatic	MP	Cluster6	0.00952261	ST_P7
Endothelial_Lymphatic	MP	Cluster7	0.004607	ST_P7
Endothelial_Lymphatic	MP	Cluster8	0.00836649	ST_P7
Endothelial_Lymphatic	N	Cluster9	0.0019077	ST_P7
Immune_Macrophage	N	Cluster0	0.0882935	ST_P7
Immune_Macrophage	MP	Cluster1	0.0657778	ST_P7
Immune_Macrophage	MP	Cluster2	0.244375	ST_P7
Immune_Macrophage	MP	Cluster3	0.0395785	ST_P7
Immune_Macrophage	N	Cluster4	0.361233	ST_P7
Immune_Macrophage	MP	Cluster5	0.137446	ST_P7
Immune_Macrophage	MP	Cluster6	0.0244342	ST_P7
Immune_Macrophage	MP	Cluster7	0.057098	ST_P7
Immune_Macrophage	MP	Cluster8	0.000711683	ST_P7
Immune_Macrophage	N	Cluster9	0.182185	ST_P7
Stroma_Mesothelial	N	Cluster0	0	ST_P7
Stroma_Mesothelial	MP	Cluster1	0.00304282	ST_P7
Stroma_Mesothelial	MP	Cluster2	0	ST_P7
Stroma_Mesothelial	MP	Cluster3	8.88e-05	ST_P7
Stroma_Mesothelial	N	Cluster4	0	ST_P7
Stroma_Mesothelial	MP	Cluster5	0	ST_P7
Stroma_Mesothelial	MP	Cluster6	8.19e-06	ST_P7
Stroma_Mesothelial	MP	Cluster7	0	ST_P7
Stroma_Mesothelial	MP	Cluster8	0	ST_P7
Stroma_Mesothelial	N	Cluster9	0	ST_P7
Epithelial_Mucous	N	Cluster0	0.00529547	ST_P7
Epithelial_Mucous	MP	Cluster1	0.00401546	ST_P7
Epithelial_Mucous	MP	Cluster2	0.0123279	ST_P7
Epithelial_Mucous	MP	Cluster3	0.0630701	ST_P7
Epithelial_Mucous	N	Cluster4	0.00774467	ST_P7
Epithelial_Mucous	MP	Cluster5	0.00671145	ST_P7
Epithelial_Mucous	MP	Cluster6	0.0157377	ST_P7
Epithelial_Mucous	MP	Cluster7	0.0109984	ST_P7
Epithelial_Mucous	MP	Cluster8	0	ST_P7
Epithelial_Mucous	N	Cluster9	0.00353614	ST_P7
Immune_Myeloid Dendritic Type 1	N	Cluster0	0.00315055	ST_P7
Immune_Myeloid Dendritic Type 1	MP	Cluster1	0.0176153	ST_P7
Immune_Myeloid Dendritic Type 1	MP	Cluster2	0.00195726	ST_P7
Immune_Myeloid Dendritic Type 1	MP	Cluster3	0.00251665	ST_P7
Immune_Myeloid Dendritic Type 1	N	Cluster4	0.00140528	ST_P7
Immune_Myeloid Dendritic Type 1	MP	Cluster5	0.0131754	ST_P7
Immune_Myeloid Dendritic Type 1	MP	Cluster6	0	ST_P7
Immune_Myeloid Dendritic Type 1	MP	Cluster7	7.61e-07	ST_P7
Immune_Myeloid Dendritic Type 1	MP	Cluster8	0	ST_P7
Immune_Myeloid Dendritic Type 1	N	Cluster9	0.0111753	ST_P7
Immune_Myeloid Dendritic Type 2	N	Cluster0	5.99e-05	ST_P7
Immune_Myeloid Dendritic Type 2	MP	Cluster1	0.00714524	ST_P7
Immune_Myeloid Dendritic Type 2	MP	Cluster2	0.00412557	ST_P7
Immune_Myeloid Dendritic Type 2	MP	Cluster3	0.00087447	ST_P7
Immune_Myeloid Dendritic Type 2	N	Cluster4	0.0001338	ST_P7
Immune_Myeloid Dendritic Type 2	MP	Cluster5	0.000848236	ST_P7
Immune_Myeloid Dendritic Type 2	MP	Cluster6	4.94e-05	ST_P7
Immune_Myeloid Dendritic Type 2	MP	Cluster7	0.000675867	ST_P7
Immune_Myeloid Dendritic Type 2	MP	Cluster8	0	ST_P7
Immune_Myeloid Dendritic Type 2	N	Cluster9	0.000967452	ST_P7
Stroma_Myofibroblast	N	Cluster0	2.82e-06	ST_P7
Stroma_Myofibroblast	MP	Cluster1	0.0226495	ST_P7
Stroma_Myofibroblast	MP	Cluster2	0	ST_P7
Stroma_Myofibroblast	MP	Cluster3	0	ST_P7
Stroma_Myofibroblast	N	Cluster4	0.00103689	ST_P7
Stroma_Myofibroblast	MP	Cluster5	0.000191927	ST_P7
Stroma_Myofibroblast	MP	Cluster6	0.000644672	ST_P7
Stroma_Myofibroblast	MP	Cluster7	0.155664	ST_P7
Stroma_Myofibroblast	MP	Cluster8	0.000262976	ST_P7
Stroma_Myofibroblast	N	Cluster9	0	ST_P7
Immune_Natural Killer	N	Cluster0	0.0584381	ST_P7
Immune_Natural Killer	MP	Cluster1	0.0186988	ST_P7
Immune_Natural Killer	MP	Cluster2	0.0272584	ST_P7
Immune_Natural Killer	MP	Cluster3	0.0387068	ST_P7
Immune_Natural Killer	N	Cluster4	0.0187946	ST_P7
Immune_Natural Killer	MP	Cluster5	0.0167614	ST_P7
Immune_Natural Killer	MP	Cluster6	0.00405938	ST_P7
Immune_Natural Killer	MP	Cluster7	0.00152229	ST_P7
Immune_Natural Killer	MP	Cluster8	5.76e-05	ST_P7
Immune_Natural Killer	N	Cluster9	0.056488	ST_P7
Immune_Natural Killer T	N	Cluster0	0.0114933	ST_P7
Immune_Natural Killer T	MP	Cluster1	0.00145807	ST_P7
Immune_Natural Killer T	MP	Cluster2	0.000264938	ST_P7
Immune_Natural Killer T	MP	Cluster3	0.00193545	ST_P7
Immune_Natural Killer T	N	Cluster4	6.68e-05	ST_P7
Immune_Natural Killer T	MP	Cluster5	0.000926369	ST_P7
Immune_Natural Killer T	MP	Cluster6	0.00015848	ST_P7
Immune_Natural Killer T	MP	Cluster7	0.00113562	ST_P7
Immune_Natural Killer T	MP	Cluster8	0	ST_P7
Immune_Natural Killer T	N	Cluster9	0.00817668	ST_P7
Epithelial_Neuroendocrine	N	Cluster0	0.00336065	ST_P7
Epithelial_Neuroendocrine	MP	Cluster1	9.36e-06	ST_P7
Epithelial_Neuroendocrine	MP	Cluster2	0	ST_P7
Epithelial_Neuroendocrine	MP	Cluster3	8.69e-05	ST_P7
Epithelial_Neuroendocrine	N	Cluster4	0.00189046	ST_P7
Epithelial_Neuroendocrine	MP	Cluster5	0	ST_P7
Epithelial_Neuroendocrine	MP	Cluster6	0	ST_P7
Epithelial_Neuroendocrine	MP	Cluster7	0.00164991	ST_P7
Epithelial_Neuroendocrine	MP	Cluster8	0	ST_P7
Epithelial_Neuroendocrine	N	Cluster9	0.000403355	ST_P7
Immune_Neutrophil	N	Cluster0	0.0015425	ST_P7
Immune_Neutrophil	MP	Cluster1	0.000198672	ST_P7
Immune_Neutrophil	MP	Cluster2	0.00071647	ST_P7
Immune_Neutrophil	MP	Cluster3	0.00549256	ST_P7
Immune_Neutrophil	N	Cluster4	0.000427384	ST_P7
Immune_Neutrophil	MP	Cluster5	0.00290163	ST_P7
Immune_Neutrophil	MP	Cluster6	0	ST_P7
Immune_Neutrophil	MP	Cluster7	2.79e-05	ST_P7
Immune_Neutrophil	MP	Cluster8	0	ST_P7
Immune_Neutrophil	N	Cluster9	6.9e-06	ST_P7
Immune_Nonclassical Monocyte	N	Cluster0	0.0287637	ST_P7
Immune_Nonclassical Monocyte	MP	Cluster1	0.0068399	ST_P7
Immune_Nonclassical Monocyte	MP	Cluster2	0.00248766	ST_P7
Immune_Nonclassical Monocyte	MP	Cluster3	0.00551249	ST_P7
Immune_Nonclassical Monocyte	N	Cluster4	0.0058995	ST_P7
Immune_Nonclassical Monocyte	MP	Cluster5	0.0150312	ST_P7
Immune_Nonclassical Monocyte	MP	Cluster6	0.000275333	ST_P7
Immune_Nonclassical Monocyte	MP	Cluster7	0.000583308	ST_P7
Immune_Nonclassical Monocyte	MP	Cluster8	0	ST_P7
Immune_Nonclassical Monocyte	N	Cluster9	0.00209101	ST_P7
Immune_OLR1+ Classical Monocyte	N	Cluster0	0.000447946	ST_P7
Immune_OLR1+ Classical Monocyte	MP	Cluster1	0.0005598	ST_P7
Immune_OLR1+ Classical Monocyte	MP	Cluster2	0.00361833	ST_P7
Immune_OLR1+ Classical Monocyte	MP	Cluster3	0.00296584	ST_P7
Immune_OLR1+ Classical Monocyte	N	Cluster4	0.0435826	ST_P7
Immune_OLR1+ Classical Monocyte	MP	Cluster5	0.0128998	ST_P7
Immune_OLR1+ Classical Monocyte	MP	Cluster6	0	ST_P7
Immune_OLR1+ Classical Monocyte	MP	Cluster7	0.000384206	ST_P7
Immune_OLR1+ Classical Monocyte	MP	Cluster8	0	ST_P7
Immune_OLR1+ Classical Monocyte	N	Cluster9	0.00269595	ST_P7
Stroma_Pericyte	N	Cluster0	0.00456378	ST_P7
Stroma_Pericyte	MP	Cluster1	0.00992609	ST_P7
Stroma_Pericyte	MP	Cluster2	0.00110354	ST_P7
Stroma_Pericyte	MP	Cluster3	0.00035788	ST_P7
Stroma_Pericyte	N	Cluster4	0.0117593	ST_P7
Stroma_Pericyte	MP	Cluster5	0	ST_P7
Stroma_Pericyte	MP	Cluster6	0.0501552	ST_P7
Stroma_Pericyte	MP	Cluster7	0.00137651	ST_P7
Stroma_Pericyte	MP	Cluster8	0.0160365	ST_P7
Stroma_Pericyte	N	Cluster9	4.26e-05	ST_P7
Immune_Plasma	N	Cluster0	0.000443591	ST_P7
Immune_Plasma	MP	Cluster1	0.0455136	ST_P7
Immune_Plasma	MP	Cluster2	0	ST_P7
Immune_Plasma	MP	Cluster3	0.000417978	ST_P7
Immune_Plasma	N	Cluster4	0.00802015	ST_P7
Immune_Plasma	MP	Cluster5	0	ST_P7
Immune_Plasma	MP	Cluster6	7.62e-05	ST_P7
Immune_Plasma	MP	Cluster7	2.63e-05	ST_P7
Immune_Plasma	MP	Cluster8	0	ST_P7
Immune_Plasma	N	Cluster9	0	ST_P7
Immune_Plasmacytoid Dendritic	N	Cluster0	0	ST_P7
Immune_Plasmacytoid Dendritic	MP	Cluster1	0.0240185	ST_P7
Immune_Plasmacytoid Dendritic	MP	Cluster2	0	ST_P7
Immune_Plasmacytoid Dendritic	MP	Cluster3	0.00131163	ST_P7
Immune_Plasmacytoid Dendritic	N	Cluster4	0.000300907	ST_P7
Immune_Plasmacytoid Dendritic	MP	Cluster5	0	ST_P7
Immune_Plasmacytoid Dendritic	MP	Cluster6	2.21e-05	ST_P7
Immune_Plasmacytoid Dendritic	MP	Cluster7	0.00149674	ST_P7
Immune_Plasmacytoid Dendritic	MP	Cluster8	0	ST_P7
Immune_Plasmacytoid Dendritic	N	Cluster9	0	ST_P7
Immune_Platelet/Megakaryocyte	N	Cluster0	0.00728252	ST_P7
Immune_Platelet/Megakaryocyte	MP	Cluster1	0.00284326	ST_P7
Immune_Platelet/Megakaryocyte	MP	Cluster2	2.65e-05	ST_P7
Immune_Platelet/Megakaryocyte	MP	Cluster3	0.00253927	ST_P7
Immune_Platelet/Megakaryocyte	N	Cluster4	0.00420389	ST_P7
Immune_Platelet/Megakaryocyte	MP	Cluster5	6.4e-05	ST_P7
Immune_Platelet/Megakaryocyte	MP	Cluster6	0.000400591	ST_P7
Immune_Platelet/Megakaryocyte	MP	Cluster7	0.000191473	ST_P7
Immune_Platelet/Megakaryocyte	MP	Cluster8	1.96e-06	ST_P7
Immune_Platelet/Megakaryocyte	N	Cluster9	0.00441604	ST_P7
Epithelial_Proliferating Basal	N	Cluster0	0.00628201	ST_P7
Epithelial_Proliferating Basal	MP	Cluster1	0.000181467	ST_P7
Epithelial_Proliferating Basal	MP	Cluster2	0.00550004	ST_P7
Epithelial_Proliferating Basal	MP	Cluster3	0.0185176	ST_P7
Epithelial_Proliferating Basal	N	Cluster4	0.00121143	ST_P7
Epithelial_Proliferating Basal	MP	Cluster5	0.000131061	ST_P7
Epithelial_Proliferating Basal	MP	Cluster6	0.00871216	ST_P7
Epithelial_Proliferating Basal	MP	Cluster7	0.00333464	ST_P7
Epithelial_Proliferating Basal	MP	Cluster8	0	ST_P7
Epithelial_Proliferating Basal	N	Cluster9	0.00167019	ST_P7
Immune_Proliferating Macrophage	N	Cluster0	0	ST_P7
Immune_Proliferating Macrophage	MP	Cluster1	0.00465295	ST_P7
Immune_Proliferating Macrophage	MP	Cluster2	0.00278149	ST_P7
Immune_Proliferating Macrophage	MP	Cluster3	0.00543199	ST_P7
Immune_Proliferating Macrophage	N	Cluster4	0.00675816	ST_P7
Immune_Proliferating Macrophage	MP	Cluster5	0.000601997	ST_P7
Immune_Proliferating Macrophage	MP	Cluster6	0.00114381	ST_P7
Immune_Proliferating Macrophage	MP	Cluster7	0.0148944	ST_P7
Immune_Proliferating Macrophage	MP	Cluster8	0	ST_P7
Immune_Proliferating Macrophage	N	Cluster9	0	ST_P7
Immune_Proliferating NK/T	N	Cluster0	5.07e-05	ST_P7
Immune_Proliferating NK/T	MP	Cluster1	0.00177443	ST_P7
Immune_Proliferating NK/T	MP	Cluster2	0.00327471	ST_P7
Immune_Proliferating NK/T	MP	Cluster3	0.00401057	ST_P7
Immune_Proliferating NK/T	N	Cluster4	0.00346003	ST_P7
Immune_Proliferating NK/T	MP	Cluster5	0.000539922	ST_P7
Immune_Proliferating NK/T	MP	Cluster6	0.00226825	ST_P7
Immune_Proliferating NK/T	MP	Cluster7	0.000630672	ST_P7
Immune_Proliferating NK/T	MP	Cluster8	0	ST_P7
Immune_Proliferating NK/T	N	Cluster9	6.68e-05	ST_P7
Epithelial_Proximal Basal	N	Cluster0	5e-06	ST_P7
Epithelial_Proximal Basal	MP	Cluster1	8.59e-06	ST_P7
Epithelial_Proximal Basal	MP	Cluster2	0	ST_P7
Epithelial_Proximal Basal	MP	Cluster3	0.00283376	ST_P7
Epithelial_Proximal Basal	N	Cluster4	6.71e-06	ST_P7
Epithelial_Proximal Basal	MP	Cluster5	0.000803059	ST_P7
Epithelial_Proximal Basal	MP	Cluster6	0	ST_P7
Epithelial_Proximal Basal	MP	Cluster7	0.000194216	ST_P7
Epithelial_Proximal Basal	MP	Cluster8	0	ST_P7
Epithelial_Proximal Basal	N	Cluster9	0	ST_P7
Epithelial_Proximal Ciliated	N	Cluster0	0	ST_P7
Epithelial_Proximal Ciliated	MP	Cluster1	0.000858499	ST_P7
Epithelial_Proximal Ciliated	MP	Cluster2	0	ST_P7
Epithelial_Proximal Ciliated	MP	Cluster3	0	ST_P7
Epithelial_Proximal Ciliated	N	Cluster4	0	ST_P7
Epithelial_Proximal Ciliated	MP	Cluster5	0	ST_P7
Epithelial_Proximal Ciliated	MP	Cluster6	0	ST_P7
Epithelial_Proximal Ciliated	MP	Cluster7	0	ST_P7
Epithelial_Proximal Ciliated	MP	Cluster8	0	ST_P7
Epithelial_Proximal Ciliated	N	Cluster9	0	ST_P7
Epithelial_Serous	N	Cluster0	0	ST_P7
Epithelial_Serous	MP	Cluster1	0	ST_P7
Epithelial_Serous	MP	Cluster2	0	ST_P7
Epithelial_Serous	MP	Cluster3	0	ST_P7
Epithelial_Serous	N	Cluster4	0	ST_P7
Epithelial_Serous	MP	Cluster5	0	ST_P7
Epithelial_Serous	MP	Cluster6	0	ST_P7
Epithelial_Serous	MP	Cluster7	0	ST_P7
Epithelial_Serous	MP	Cluster8	0	ST_P7
Epithelial_Serous	N	Cluster9	0	ST_P7
Epithelial_Signaling Alveolar Epithelial Type 2	N	Cluster0	0.000891742	ST_P7
Epithelial_Signaling Alveolar Epithelial Type 2	MP	Cluster1	0.000804833	ST_P7
Epithelial_Signaling Alveolar Epithelial Type 2	MP	Cluster2	0.0585112	ST_P7
Epithelial_Signaling Alveolar Epithelial Type 2	MP	Cluster3	0.0099107	ST_P7
Epithelial_Signaling Alveolar Epithelial Type 2	N	Cluster4	0	ST_P7
Epithelial_Signaling Alveolar Epithelial Type 2	MP	Cluster5	0.0125197	ST_P7
Epithelial_Signaling Alveolar Epithelial Type 2	MP	Cluster6	0.148067	ST_P7
Epithelial_Signaling Alveolar Epithelial Type 2	MP	Cluster7	0	ST_P7
Epithelial_Signaling Alveolar Epithelial Type 2	MP	Cluster8	0	ST_P7
Epithelial_Signaling Alveolar Epithelial Type 2	N	Cluster9	0.0449214	ST_P7
Immune_TREM2+ Dendritic	N	Cluster0	0.00110982	ST_P7
Immune_TREM2+ Dendritic	MP	Cluster1	0.012711	ST_P7
Immune_TREM2+ Dendritic	MP	Cluster2	0.00019029	ST_P7
Immune_TREM2+ Dendritic	MP	Cluster3	0	ST_P7
Immune_TREM2+ Dendritic	N	Cluster4	0.0189174	ST_P7
Immune_TREM2+ Dendritic	MP	Cluster5	0.00392504	ST_P7
Immune_TREM2+ Dendritic	MP	Cluster6	0	ST_P7
Immune_TREM2+ Dendritic	MP	Cluster7	0.00124767	ST_P7
Immune_TREM2+ Dendritic	MP	Cluster8	0	ST_P7
Immune_TREM2+ Dendritic	N	Cluster9	3.98e-05	ST_P7
Stroma_Vascular Smooth Muscle	N	Cluster0	0.0262516	ST_P7
Stroma_Vascular Smooth Muscle	MP	Cluster1	0.0364888	ST_P7
Stroma_Vascular Smooth Muscle	MP	Cluster2	8.21e-06	ST_P7
Stroma_Vascular Smooth Muscle	MP	Cluster3	0.000380587	ST_P7
Stroma_Vascular Smooth Muscle	N	Cluster4	0.00622717	ST_P7
Stroma_Vascular Smooth Muscle	MP	Cluster5	0.00380293	ST_P7
Stroma_Vascular Smooth Muscle	MP	Cluster6	0.000243289	ST_P7
Stroma_Vascular Smooth Muscle	MP	Cluster7	0.118031	ST_P7
Stroma_Vascular Smooth Muscle	MP	Cluster8	0.179483	ST_P7
Stroma_Vascular Smooth Muscle	N	Cluster9	2.55e-05	ST_P7
Endothelial_Vein	N	Cluster0	0.0111557	ST_P7
Endothelial_Vein	MP	Cluster1	0.0659227	ST_P7
Endothelial_Vein	MP	Cluster2	0	ST_P7
Endothelial_Vein	MP	Cluster3	0.00308891	ST_P7
Endothelial_Vein	N	Cluster4	0.00489904	ST_P7
Endothelial_Vein	MP	Cluster5	6.57e-05	ST_P7
Endothelial_Vein	MP	Cluster6	0.0196104	ST_P7
Endothelial_Vein	MP	Cluster7	0.00644901	ST_P7
Endothelial_Vein	MP	Cluster8	0.0496985	ST_P7
Endothelial_Vein	N	Cluster9	0.00133516	ST_P7
Stroma_Adventitial Fibroblast	MA	Cluster0	4.45e-05	ST_P6
Stroma_Adventitial Fibroblast	N	Cluster1	0.00327086	ST_P6
Stroma_Adventitial Fibroblast	MP	Cluster2	0	ST_P6
Stroma_Adventitial Fibroblast	MA	Cluster3	0.0375402	ST_P6
Stroma_Adventitial Fibroblast	MA + MP	Cluster4	0.000430072	ST_P6
Stroma_Adventitial Fibroblast	MA	Cluster5	4.28e-05	ST_P6
Stroma_Adventitial Fibroblast	MA + MP	Cluster6	0.205667	ST_P6
Stroma_Adventitial Fibroblast	MP	Cluster7	0	ST_P6
Stroma_Adventitial Fibroblast	N	Cluster8	0.00481941	ST_P6
Stroma_Adventitial Fibroblast	MA + MP	Cluster9	0.0192003	ST_P6
Stroma_Adventitial Fibroblast	PA	Cluster10	0	ST_P6
Stroma_Airway Smooth Muscle	MA	Cluster0	0.0553612	ST_P6
Stroma_Airway Smooth Muscle	N	Cluster1	0.0134877	ST_P6
Stroma_Airway Smooth Muscle	MP	Cluster2	0.0294095	ST_P6
Stroma_Airway Smooth Muscle	MA	Cluster3	0.0804415	ST_P6
Stroma_Airway Smooth Muscle	MA + MP	Cluster4	0.00246344	ST_P6
Stroma_Airway Smooth Muscle	MA	Cluster5	0.000324841	ST_P6
Stroma_Airway Smooth Muscle	MA + MP	Cluster6	0.00771961	ST_P6
Stroma_Airway Smooth Muscle	MP	Cluster7	0.00212333	ST_P6
Stroma_Airway Smooth Muscle	N	Cluster8	0.069402	ST_P6
Stroma_Airway Smooth Muscle	MA + MP	Cluster9	2.39e-05	ST_P6
Stroma_Airway Smooth Muscle	PA	Cluster10	0.00901988	ST_P6
Epithelial_Alveolar Epithelial Type 1	MA	Cluster0	0.023104	ST_P6
Epithelial_Alveolar Epithelial Type 1	N	Cluster1	0.00224151	ST_P6
Epithelial_Alveolar Epithelial Type 1	MP	Cluster2	0.129778	ST_P6
Epithelial_Alveolar Epithelial Type 1	MA	Cluster3	0.00213314	ST_P6
Epithelial_Alveolar Epithelial Type 1	MA + MP	Cluster4	0.00244378	ST_P6
Epithelial_Alveolar Epithelial Type 1	MA	Cluster5	0.0316025	ST_P6
Epithelial_Alveolar Epithelial Type 1	MA + MP	Cluster6	0.0146294	ST_P6
Epithelial_Alveolar Epithelial Type 1	MP	Cluster7	0.112033	ST_P6
Epithelial_Alveolar Epithelial Type 1	N	Cluster8	0.00412349	ST_P6
Epithelial_Alveolar Epithelial Type 1	MA + MP	Cluster9	0.00251923	ST_P6
Epithelial_Alveolar Epithelial Type 1	PA	Cluster10	0.038093	ST_P6
Epithelial_Alveolar Epithelial Type 2	MA	Cluster0	0.025551	ST_P6
Epithelial_Alveolar Epithelial Type 2	N	Cluster1	0.089563	ST_P6
Epithelial_Alveolar Epithelial Type 2	MP	Cluster2	0.0174692	ST_P6
Epithelial_Alveolar Epithelial Type 2	MA	Cluster3	0.0905239	ST_P6
Epithelial_Alveolar Epithelial Type 2	MA + MP	Cluster4	0.0192873	ST_P6
Epithelial_Alveolar Epithelial Type 2	MA	Cluster5	0.314458	ST_P6
Epithelial_Alveolar Epithelial Type 2	MA + MP	Cluster6	0.216566	ST_P6
Epithelial_Alveolar Epithelial Type 2	MP	Cluster7	0.0288285	ST_P6
Epithelial_Alveolar Epithelial Type 2	N	Cluster8	0.0285429	ST_P6
Epithelial_Alveolar Epithelial Type 2	MA + MP	Cluster9	0.00191807	ST_P6
Epithelial_Alveolar Epithelial Type 2	PA	Cluster10	0.000651468	ST_P6
Stroma_Alveolar Fibroblast	MA	Cluster0	0.0162832	ST_P6
Stroma_Alveolar Fibroblast	N	Cluster1	0.0951776	ST_P6
Stroma_Alveolar Fibroblast	MP	Cluster2	0.00708692	ST_P6
Stroma_Alveolar Fibroblast	MA	Cluster3	0.0119093	ST_P6
Stroma_Alveolar Fibroblast	MA + MP	Cluster4	0.00178367	ST_P6
Stroma_Alveolar Fibroblast	MA	Cluster5	0.000346786	ST_P6
Stroma_Alveolar Fibroblast	MA + MP	Cluster6	0.0237406	ST_P6
Stroma_Alveolar Fibroblast	MP	Cluster7	0	ST_P6
Stroma_Alveolar Fibroblast	N	Cluster8	0.0452155	ST_P6
Stroma_Alveolar Fibroblast	MA + MP	Cluster9	0.0682765	ST_P6
Stroma_Alveolar Fibroblast	PA	Cluster10	0.00307523	ST_P6
Endothelial_Artery	MA	Cluster0	0.0247282	ST_P6
Endothelial_Artery	N	Cluster1	0.0340538	ST_P6
Endothelial_Artery	MP	Cluster2	0.0115736	ST_P6
Endothelial_Artery	MA	Cluster3	0.013991	ST_P6
Endothelial_Artery	MA + MP	Cluster4	0.00315571	ST_P6
Endothelial_Artery	MA	Cluster5	0.0014354	ST_P6
Endothelial_Artery	MA + MP	Cluster6	0.0231636	ST_P6
Endothelial_Artery	MP	Cluster7	0.00103745	ST_P6
Endothelial_Artery	N	Cluster8	0.0214875	ST_P6
Endothelial_Artery	MA + MP	Cluster9	0.0037055	ST_P6
Endothelial_Artery	PA	Cluster10	0.0614481	ST_P6
Immune_B	MA	Cluster0	0.01452	ST_P6
Immune_B	N	Cluster1	0.0511649	ST_P6
Immune_B	MP	Cluster2	0.0130374	ST_P6
Immune_B	MA	Cluster3	0.0472463	ST_P6
Immune_B	MA + MP	Cluster4	0.000636239	ST_P6
Immune_B	MA	Cluster5	0.00322732	ST_P6
Immune_B	MA + MP	Cluster6	0.00287021	ST_P6
Immune_B	MP	Cluster7	0.00196719	ST_P6
Immune_B	N	Cluster8	0.058622	ST_P6
Immune_B	MA + MP	Cluster9	0.0004246	ST_P6
Immune_B	PA	Cluster10	0.00148672	ST_P6
Epithelial_Basal	MA	Cluster0	0.0809871	ST_P6
Epithelial_Basal	N	Cluster1	0.00138553	ST_P6
Epithelial_Basal	MP	Cluster2	0.0162621	ST_P6
Epithelial_Basal	MA	Cluster3	9.25e-05	ST_P6
Epithelial_Basal	MA + MP	Cluster4	0.0144966	ST_P6
Epithelial_Basal	MA	Cluster5	5.5e-05	ST_P6
Epithelial_Basal	MA + MP	Cluster6	0.0191594	ST_P6
Epithelial_Basal	MP	Cluster7	0.0230581	ST_P6
Epithelial_Basal	N	Cluster8	0	ST_P6
Epithelial_Basal	MA + MP	Cluster9	0.0778095	ST_P6
Epithelial_Basal	PA	Cluster10	0.0204379	ST_P6
Immune_Basophil/Mast 1	MA	Cluster0	0.0123817	ST_P6
Immune_Basophil/Mast 1	N	Cluster1	0.00785149	ST_P6
Immune_Basophil/Mast 1	MP	Cluster2	0.00321018	ST_P6
Immune_Basophil/Mast 1	MA	Cluster3	0.000497033	ST_P6
Immune_Basophil/Mast 1	MA + MP	Cluster4	0.000342867	ST_P6
Immune_Basophil/Mast 1	MA	Cluster5	0.00162398	ST_P6
Immune_Basophil/Mast 1	MA + MP	Cluster6	0.0286873	ST_P6
Immune_Basophil/Mast 1	MP	Cluster7	0.00195599	ST_P6
Immune_Basophil/Mast 1	N	Cluster8	0.015342	ST_P6
Immune_Basophil/Mast 1	MA + MP	Cluster9	0.0177311	ST_P6
Immune_Basophil/Mast 1	PA	Cluster10	0.172944	ST_P6
Immune_Basophil/Mast 2	MA	Cluster0	0.00080948	ST_P6
Immune_Basophil/Mast 2	N	Cluster1	0.000646758	ST_P6
Immune_Basophil/Mast 2	MP	Cluster2	3.01e-05	ST_P6
Immune_Basophil/Mast 2	MA	Cluster3	0.0163802	ST_P6
Immune_Basophil/Mast 2	MA + MP	Cluster4	0	ST_P6
Immune_Basophil/Mast 2	MA	Cluster5	0.000327361	ST_P6
Immune_Basophil/Mast 2	MA + MP	Cluster6	0.00982762	ST_P6
Immune_Basophil/Mast 2	MP	Cluster7	0.000281474	ST_P6
Immune_Basophil/Mast 2	N	Cluster8	0	ST_P6
Immune_Basophil/Mast 2	MA + MP	Cluster9	0	ST_P6
Immune_Basophil/Mast 2	PA	Cluster10	0.000117969	ST_P6
Endothelial_Bronchial Vessel 1	MA	Cluster0	0.0129976	ST_P6
Endothelial_Bronchial Vessel 1	N	Cluster1	0.017769	ST_P6
Endothelial_Bronchial Vessel 1	MP	Cluster2	0.00410224	ST_P6
Endothelial_Bronchial Vessel 1	MA	Cluster3	0.0378921	ST_P6
Endothelial_Bronchial Vessel 1	MA + MP	Cluster4	0.000130995	ST_P6
Endothelial_Bronchial Vessel 1	MA	Cluster5	0.000882151	ST_P6
Endothelial_Bronchial Vessel 1	MA + MP	Cluster6	0.0206801	ST_P6
Endothelial_Bronchial Vessel 1	MP	Cluster7	0.00460076	ST_P6
Endothelial_Bronchial Vessel 1	N	Cluster8	0.00489646	ST_P6
Endothelial_Bronchial Vessel 1	MA + MP	Cluster9	8.85e-05	ST_P6
Endothelial_Bronchial Vessel 1	PA	Cluster10	0.000513469	ST_P6
Endothelial_Bronchial Vessel 2	MA	Cluster0	0.00140992	ST_P6
Endothelial_Bronchial Vessel 2	N	Cluster1	0.000517055	ST_P6
Endothelial_Bronchial Vessel 2	MP	Cluster2	0.00957898	ST_P6
Endothelial_Bronchial Vessel 2	MA	Cluster3	0.00111445	ST_P6
Endothelial_Bronchial Vessel 2	MA + MP	Cluster4	2.53e-05	ST_P6
Endothelial_Bronchial Vessel 2	MA	Cluster5	2.54e-06	ST_P6
Endothelial_Bronchial Vessel 2	MA + MP	Cluster6	0.00113729	ST_P6
Endothelial_Bronchial Vessel 2	MP	Cluster7	0.00118931	ST_P6
Endothelial_Bronchial Vessel 2	N	Cluster8	0.000112672	ST_P6
Endothelial_Bronchial Vessel 2	MA + MP	Cluster9	0.000103391	ST_P6
Endothelial_Bronchial Vessel 2	PA	Cluster10	0	ST_P6
Immune_CD4+ Memory/Effector T	MA	Cluster0	0.029932	ST_P6
Immune_CD4+ Memory/Effector T	N	Cluster1	0.00938512	ST_P6
Immune_CD4+ Memory/Effector T	MP	Cluster2	0.0421468	ST_P6
Immune_CD4+ Memory/Effector T	MA	Cluster3	0.0502148	ST_P6
Immune_CD4+ Memory/Effector T	MA + MP	Cluster4	0.036257	ST_P6
Immune_CD4+ Memory/Effector T	MA	Cluster5	0.0778059	ST_P6
Immune_CD4+ Memory/Effector T	MA + MP	Cluster6	0.00629834	ST_P6
Immune_CD4+ Memory/Effector T	MP	Cluster7	0.0868719	ST_P6
Immune_CD4+ Memory/Effector T	N	Cluster8	0.0235834	ST_P6
Immune_CD4+ Memory/Effector T	MA + MP	Cluster9	0.0254655	ST_P6
Immune_CD4+ Memory/Effector T	PA	Cluster10	0.0201332	ST_P6
Immune_CD4+ Naive T	MA	Cluster0	0.0129167	ST_P6
Immune_CD4+ Naive T	N	Cluster1	0.0032421	ST_P6
Immune_CD4+ Naive T	MP	Cluster2	0.0169504	ST_P6
Immune_CD4+ Naive T	MA	Cluster3	0.0096004	ST_P6
Immune_CD4+ Naive T	MA + MP	Cluster4	0.000222235	ST_P6
Immune_CD4+ Naive T	MA	Cluster5	0.0138902	ST_P6
Immune_CD4+ Naive T	MA + MP	Cluster6	0.00193253	ST_P6
Immune_CD4+ Naive T	MP	Cluster7	0.0213052	ST_P6
Immune_CD4+ Naive T	N	Cluster8	0.00470912	ST_P6
Immune_CD4+ Naive T	MA + MP	Cluster9	0.0129061	ST_P6
Immune_CD4+ Naive T	PA	Cluster10	0.00588181	ST_P6
Immune_CD8+ Memory/Effector T	MA	Cluster0	0.0225047	ST_P6
Immune_CD8+ Memory/Effector T	N	Cluster1	0.00469291	ST_P6
Immune_CD8+ Memory/Effector T	MP	Cluster2	0.0212245	ST_P6
Immune_CD8+ Memory/Effector T	MA	Cluster3	0.00233526	ST_P6
Immune_CD8+ Memory/Effector T	MA + MP	Cluster4	0.0032228	ST_P6
Immune_CD8+ Memory/Effector T	MA	Cluster5	0.0360838	ST_P6
Immune_CD8+ Memory/Effector T	MA + MP	Cluster6	0.000837421	ST_P6
Immune_CD8+ Memory/Effector T	MP	Cluster7	0.0126922	ST_P6
Immune_CD8+ Memory/Effector T	N	Cluster8	0.0051084	ST_P6
Immune_CD8+ Memory/Effector T	MA + MP	Cluster9	0.0288247	ST_P6
Immune_CD8+ Memory/Effector T	PA	Cluster10	0.0107211	ST_P6
Immune_CD8+ Naive T	MA	Cluster0	0.0281872	ST_P6
Immune_CD8+ Naive T	N	Cluster1	0.00763441	ST_P6
Immune_CD8+ Naive T	MP	Cluster2	0.0248088	ST_P6
Immune_CD8+ Naive T	MA	Cluster3	0.0126142	ST_P6
Immune_CD8+ Naive T	MA + MP	Cluster4	0.00333933	ST_P6
Immune_CD8+ Naive T	MA	Cluster5	0.0211088	ST_P6
Immune_CD8+ Naive T	MA + MP	Cluster6	0.00190225	ST_P6
Immune_CD8+ Naive T	MP	Cluster7	0.0161534	ST_P6
Immune_CD8+ Naive T	N	Cluster8	0.0122294	ST_P6
Immune_CD8+ Naive T	MA + MP	Cluster9	0.0247474	ST_P6
Immune_CD8+ Naive T	PA	Cluster10	0.0330831	ST_P6
Endothelial_Capillary	MA	Cluster0	0.00733484	ST_P6
Endothelial_Capillary	N	Cluster1	0.161907	ST_P6
Endothelial_Capillary	MP	Cluster2	0.0418519	ST_P6
Endothelial_Capillary	MA	Cluster3	0.0261433	ST_P6
Endothelial_Capillary	MA + MP	Cluster4	0.00264773	ST_P6
Endothelial_Capillary	MA	Cluster5	0.00360444	ST_P6
Endothelial_Capillary	MA + MP	Cluster6	0.0107691	ST_P6
Endothelial_Capillary	MP	Cluster7	0.00480808	ST_P6
Endothelial_Capillary	N	Cluster8	0.022138	ST_P6
Endothelial_Capillary	MA + MP	Cluster9	0.0360819	ST_P6
Endothelial_Capillary	PA	Cluster10	0.000522176	ST_P6
Endothelial_Capillary Aerocyte	MA	Cluster0	0.0625764	ST_P6
Endothelial_Capillary Aerocyte	N	Cluster1	0.0518315	ST_P6
Endothelial_Capillary Aerocyte	MP	Cluster2	0.0529152	ST_P6
Endothelial_Capillary Aerocyte	MA	Cluster3	0.00400098	ST_P6
Endothelial_Capillary Aerocyte	MA + MP	Cluster4	0.00637518	ST_P6
Endothelial_Capillary Aerocyte	MA	Cluster5	0.02823	ST_P6
Endothelial_Capillary Aerocyte	MA + MP	Cluster6	0.00578863	ST_P6
Endothelial_Capillary Aerocyte	MP	Cluster7	0.0360793	ST_P6
Endothelial_Capillary Aerocyte	N	Cluster8	0.0482391	ST_P6
Endothelial_Capillary Aerocyte	MA + MP	Cluster9	0.0420752	ST_P6
Endothelial_Capillary Aerocyte	PA	Cluster10	0.0094299	ST_P6
Endothelial_Capillary Intermediate 1	MA	Cluster0	0.00142256	ST_P6
Endothelial_Capillary Intermediate 1	N	Cluster1	0.0230789	ST_P6
Endothelial_Capillary Intermediate 1	MP	Cluster2	0.0010019	ST_P6
Endothelial_Capillary Intermediate 1	MA	Cluster3	0.000152293	ST_P6
Endothelial_Capillary Intermediate 1	MA + MP	Cluster4	7.11e-05	ST_P6
Endothelial_Capillary Intermediate 1	MA	Cluster5	0	ST_P6
Endothelial_Capillary Intermediate 1	MA + MP	Cluster6	6.33e-05	ST_P6
Endothelial_Capillary Intermediate 1	MP	Cluster7	0	ST_P6
Endothelial_Capillary Intermediate 1	N	Cluster8	0.000902668	ST_P6
Endothelial_Capillary Intermediate 1	MA + MP	Cluster9	5.89e-05	ST_P6
Endothelial_Capillary Intermediate 1	PA	Cluster10	0	ST_P6
Endothelial_Capillary Intermediate 2	MA	Cluster0	0.023534	ST_P6
Endothelial_Capillary Intermediate 2	N	Cluster1	0.0085237	ST_P6
Endothelial_Capillary Intermediate 2	MP	Cluster2	0.0143258	ST_P6
Endothelial_Capillary Intermediate 2	MA	Cluster3	0.000164934	ST_P6
Endothelial_Capillary Intermediate 2	MA + MP	Cluster4	0.00400924	ST_P6
Endothelial_Capillary Intermediate 2	MA	Cluster5	0.000315674	ST_P6
Endothelial_Capillary Intermediate 2	MA + MP	Cluster6	0.000291305	ST_P6
Endothelial_Capillary Intermediate 2	MP	Cluster7	0.0126263	ST_P6
Endothelial_Capillary Intermediate 2	N	Cluster8	0.00113022	ST_P6
Endothelial_Capillary Intermediate 2	MA + MP	Cluster9	0.00292888	ST_P6
Endothelial_Capillary Intermediate 2	PA	Cluster10	0.0263085	ST_P6
Epithelial_Ciliated	MA	Cluster0	0.0557409	ST_P6
Epithelial_Ciliated	N	Cluster1	0.0497745	ST_P6
Epithelial_Ciliated	MP	Cluster2	0.0166878	ST_P6
Epithelial_Ciliated	MA	Cluster3	0.0126895	ST_P6
Epithelial_Ciliated	MA + MP	Cluster4	0.0282391	ST_P6
Epithelial_Ciliated	MA	Cluster5	0.0403184	ST_P6
Epithelial_Ciliated	MA + MP	Cluster6	0.00416763	ST_P6
Epithelial_Ciliated	MP	Cluster7	0.0123052	ST_P6
Epithelial_Ciliated	N	Cluster8	0.0173058	ST_P6
Epithelial_Ciliated	MA + MP	Cluster9	0.0202708	ST_P6
Epithelial_Ciliated	PA	Cluster10	0.0403787	ST_P6
Immune_Classical Monocyte	MA	Cluster0	0.0161711	ST_P6
Immune_Classical Monocyte	N	Cluster1	0.00625722	ST_P6
Immune_Classical Monocyte	MP	Cluster2	0.0500365	ST_P6
Immune_Classical Monocyte	MA	Cluster3	0.0206143	ST_P6
Immune_Classical Monocyte	MA + MP	Cluster4	0.0110724	ST_P6
Immune_Classical Monocyte	MA	Cluster5	0.00395067	ST_P6
Immune_Classical Monocyte	MA + MP	Cluster6	0.00252677	ST_P6
Immune_Classical Monocyte	MP	Cluster7	0.0369796	ST_P6
Immune_Classical Monocyte	N	Cluster8	0.0268668	ST_P6
Immune_Classical Monocyte	MA + MP	Cluster9	0.0497605	ST_P6
Immune_Classical Monocyte	PA	Cluster10	0.00604554	ST_P6
Epithelial_Club	MA	Cluster0	0.0289477	ST_P6
Epithelial_Club	N	Cluster1	0.000818621	ST_P6
Epithelial_Club	MP	Cluster2	0.00915239	ST_P6
Epithelial_Club	MA	Cluster3	0.000140841	ST_P6
Epithelial_Club	MA + MP	Cluster4	0.749865	ST_P6
Epithelial_Club	MA	Cluster5	0.0543511	ST_P6
Epithelial_Club	MA + MP	Cluster6	0.0512917	ST_P6
Epithelial_Club	MP	Cluster7	0.121067	ST_P6
Epithelial_Club	N	Cluster8	0.00636505	ST_P6
Epithelial_Club	MA + MP	Cluster9	0.0751395	ST_P6
Epithelial_Club	PA	Cluster10	0.00174895	ST_P6
Immune_Dendritic	MA	Cluster0	0	ST_P6
Immune_Dendritic	N	Cluster1	0	ST_P6
Immune_Dendritic	MP	Cluster2	0	ST_P6
Immune_Dendritic	MA	Cluster3	0	ST_P6
Immune_Dendritic	MA + MP	Cluster4	0	ST_P6
Immune_Dendritic	MA	Cluster5	0	ST_P6
Immune_Dendritic	MA + MP	Cluster6	0	ST_P6
Immune_Dendritic	MP	Cluster7	0	ST_P6
Immune_Dendritic	N	Cluster8	0	ST_P6
Immune_Dendritic	MA + MP	Cluster9	0	ST_P6
Immune_Dendritic	PA	Cluster10	0	ST_P6
Epithelial_Differentiating Basal	MA	Cluster0	0.0280927	ST_P6
Epithelial_Differentiating Basal	N	Cluster1	5.54e-05	ST_P6
Epithelial_Differentiating Basal	MP	Cluster2	0.000640791	ST_P6
Epithelial_Differentiating Basal	MA	Cluster3	0.000567495	ST_P6
Epithelial_Differentiating Basal	MA + MP	Cluster4	0.0026141	ST_P6
Epithelial_Differentiating Basal	MA	Cluster5	0.00464507	ST_P6
Epithelial_Differentiating Basal	MA + MP	Cluster6	0.0303699	ST_P6
Epithelial_Differentiating Basal	MP	Cluster7	0.00577471	ST_P6
Epithelial_Differentiating Basal	N	Cluster8	0.00670255	ST_P6
Epithelial_Differentiating Basal	MA + MP	Cluster9	0.0094275	ST_P6
Epithelial_Differentiating Basal	PA	Cluster10	0.000282554	ST_P6
Immune_EREG+ Dendritic	MA	Cluster0	0.00031573	ST_P6
Immune_EREG+ Dendritic	N	Cluster1	0.00272449	ST_P6
Immune_EREG+ Dendritic	MP	Cluster2	0.00401657	ST_P6
Immune_EREG+ Dendritic	MA	Cluster3	0.000751786	ST_P6
Immune_EREG+ Dendritic	MA + MP	Cluster4	0.00235488	ST_P6
Immune_EREG+ Dendritic	MA	Cluster5	0.000765176	ST_P6
Immune_EREG+ Dendritic	MA + MP	Cluster6	1.98e-05	ST_P6
Immune_EREG+ Dendritic	MP	Cluster7	0	ST_P6
Immune_EREG+ Dendritic	N	Cluster8	0.000417607	ST_P6
Immune_EREG+ Dendritic	MA + MP	Cluster9	0.00805871	ST_P6
Immune_EREG+ Dendritic	PA	Cluster10	0.00454295	ST_P6
Stroma_Fibromyocyte	MA	Cluster0	0.00314196	ST_P6
[truncated: 1,011 more rows]

## Sheet: TableS4
Supplementary Table S4. Top 20 differential gene expression of each cluster.
p_val	avg_logFC	pct.1	pct.2	cluster	gene
6.15368e-46	0.578437	0.996	0.942	0	IGHD
1.20767e-83	0.543009	0.999	0.973	0	MALAT1
1.35078e-15	0.533097	0.286	0.165	0	LIPF
1.66809e-47	0.395716	0.987	0.867	0	PTGDS
1.89259e-21	0.388452	0.143	0.038	0	GKN1
2.29258e-60	0.385947	0.991	0.926	0	TRBC2
2.86939e-05	0.378781	0.402	0.373	0	CCL19
6.69243e-19	0.36715	0.413	0.276	0	MS4A1
3.17401e-69	0.366265	1	0.997	0	MGP
3.17751e-08	0.352068	0.31	0.233	0	PGC
9.11504e-40	0.348884	0.972	0.836	0	IL7R
4.60114e-49	0.344866	0.999	0.948	0	CXCR4
1.3996e-20	0.338208	0.347	0.2	0	BLK
1.05276e-24	0.334563	0.888	0.706	0	VWF
4.8983e-38	0.334053	0.945	0.758	0	ATP2A3
2.5358e-39	0.324817	0.981	0.914	0	EVL
2.13117e-28	0.317877	0.905	0.76	0	ARHGAP45
2.58156e-15	0.316388	0.155	0.06	0	TFF1
4.80437e-39	0.310079	0.987	0.925	0	CORO1A
6.79685e-23	0.303995	0.724	0.584	0	ACAP1
7.20237e-51	2.43902	0.882	0.709	1	SFTPC
2.8343e-93	1.61894	0.929	0.669	1	SCGB3A2
6.93113e-119	1.33456	1	1	1	SCGB3A1
4.61889e-144	1.21444	1	1	1	SFTPB
1.32801e-128	1.11705	0.882	0.298	1	AZGP1
1.22504e-106	1.05622	0.993	0.962	1	RNASE1
5.63122e-101	1.03186	0.993	0.863	1	C4BPA
2.183e-89	0.983661	0.971	0.829	1	SLPI
5.16043e-52	0.975472	0.829	0.551	1	MUC5B
1.97987e-75	0.942458	0.871	0.497	1	RASD1
1.74557e-67	0.941879	0.729	0.323	1	CLDN10
1.2938e-56	0.940792	0.807	0.488	1	SAA1
7.44356e-74	0.934918	0.943	0.794	1	AQP1
1.73995e-96	0.932017	1	0.935	1	PIGR
5.40221e-57	0.929299	1	1	1	SFTPA1
8.16804e-59	0.919345	1	1	1	SFTPA2
1.39812e-53	0.870197	0.693	0.326	1	SFTPD
7.23834e-96	0.870113	0.996	0.891	1	CYB5A
2.20505e-98	0.86716	0.989	0.856	1	LPCAT1
3.25704e-87	0.800133	0.95	0.687	1	MALL
8.07912e-151	1.3566	1	1	2	APOE
1.09314e-150	1.3531	1	1	2	APOC1
4.50793e-122	1.28034	1	0.927	2	CHIT1
4.94059e-137	1.15593	1	0.994	2	GPNMB
5.07336e-145	1.05342	1	1	2	FTL
5.12819e-112	0.97391	1	0.932	2	ACP5
5.28407e-112	0.918788	0.996	0.938	2	LIPA
4.15492e-117	0.91813	1	0.998	2	LYZ
6.07923e-84	0.849563	0.993	0.833	2	CFD
1.79579e-84	0.80744	0.967	0.699	2	CYP27A1
4.87328e-108	0.799484	1	0.987	2	TYROBP
2.2878e-88	0.730178	1	0.96	2	CD68
1.38613e-118	0.729047	1	1	2	C1QB
6.82103e-83	0.722779	1	0.993	2	NUPR1
4.3661e-62	0.703794	0.84	0.5	2	CHCHD6
1.47318e-76	0.700931	0.996	0.914	2	GM2A
1.20001e-103	0.700601	1	1	2	IFI30
1.61429e-66	0.699453	0.818	0.419	2	HS3ST2
2.5194e-125	0.697267	1	1	2	CTSD
1.68515e-54	0.692366	0.855	0.57	2	APOC2
1.63563e-92	0.998866	1	0.997	3	IGHG2
1.13834e-22	0.925511	0.985	0.991	3	IGLC7
7.72212e-138	0.84304	1	1	3	IGHG1
8.33052e-80	0.841681	1	1	3	IGLC3
7.13852e-98	0.749053	1	1	3	IGLC2
5.02683e-114	0.703009	1	1	3	IGHG3
1.15145e-127	0.692783	1	1	3	IGKC
8.89681e-125	0.643787	1	1	3	IGHG4
6.97829e-46	0.576631	1	1	3	IGHM
5.17543e-38	0.525523	0.521	0.186	3	IGHV1-24
1.68643e-60	0.505398	1	0.968	3	MZB1
2.55647e-36	0.501753	1	1	3	IGLC1
4.93009e-32	0.498588	0.698	0.384	3	IGLV1-40
1.18663e-32	0.460961	0.921	0.812	3	PTP4A3
9.36136e-35	0.436696	1	1	3	IGHA1
7.21047e-40	0.43049	0.657	0.289	3	IGLV3-1
7.97592e-50	0.429726	0.996	0.957	3	DERL3
8.23462e-35	0.41682	1	0.944	3	PIM2
5.48031e-33	0.416734	0.977	0.875	3	CD79A
1.31398e-88	0.415893	1	1	3	SSR4
1.04929e-68	1.01377	0.991	0.869	4	CXCL13
1.36912e-09	0.998492	0.909	0.868	4	SPP1
3.74669e-89	0.973167	1	0.975	4	MT1X
2.36317e-75	0.860328	0.808	0.317	4	MT1G
2.22786e-54	0.813491	0.95	0.743	4	LY6D
9.60169e-62	0.779453	0.963	0.751	4	MT1M
3.10829e-101	0.757026	1	1	4	MT2A
8.21424e-48	0.751345	0.927	0.712	4	TCN1
5.22234e-66	0.745061	0.995	0.953	4	KRT15
4.19716e-68	0.741561	1	0.992	4	SERPINA3
5.74508e-86	0.716219	1	0.998	4	MT1E
2.97786e-82	0.678645	1	0.998	4	DDIT4
3.62294e-55	0.655026	0.799	0.342	4	COL17A1
2.42556e-26	0.646032	0.854	0.672	4	CXCL14
1.55837e-61	0.642904	0.781	0.297	4	CA9
6.00425e-49	0.619436	0.95	0.835	4	TNFRSF6B
2.08876e-60	0.616643	0.991	0.921	4	LAMB3
8.74125e-56	0.609714	0.995	0.948	4	CTSE
2.0704e-49	0.604844	0.995	0.923	4	C15orf48
2.99746e-58	0.601542	1	0.975	4	KRT19
1.10561e-107	1.10251	1	0.988	5	MMP11
8.41389e-89	1.02025	0.981	0.638	5	COL11A1
1.55059e-105	0.926042	1	1	5	COL1A2
6.65312e-62	0.892858	0.991	0.872	5	CST1
7.68781e-107	0.884158	1	1	5	FN1
5.83126e-84	0.877503	1	0.977	5	TIMP3
4.21828e-74	0.856273	0.931	0.529	5	COL12A1
1.41317e-62	0.855589	0.986	0.842	5	SFRP2
3.88333e-95	0.808713	1	1	5	COL1A1
5.26044e-88	0.779146	1	0.999	5	COL3A1
5.9474e-77	0.768502	1	0.917	5	THBS2
1.54237e-70	0.755125	0.995	0.833	5	VCAN
3.93768e-88	0.739879	1	0.994	5	AEBP1
6.08366e-91	0.723677	1	0.999	5	DCN
2.78523e-70	0.704045	0.991	0.947	5	HTRA3
5.51901e-72	0.691139	1	0.989	5	IGFBP3
5.25326e-68	0.68828	0.995	0.954	5	TAGLN
5.87499e-55	0.687638	0.968	0.795	5	COL10A1
2.80652e-69	0.686707	1	0.913	5	ISLR
7.07031e-63	0.680197	0.981	0.879	5	ANTXR1
9.53193e-84	0.897347	1	0.992	6	MT-ND2
1.66132e-86	0.86389	1	1	6	MT-ND3
1.58332e-85	0.7736	1	1	6	MT-ATP6
1.55081e-77	0.765535	1	1	6	MT-ND1
5.94168e-81	0.751373	1	0.999	6	MT-CYB
2.33535e-79	0.748866	1	1	6	MT-CO1
8.42793e-55	0.745822	0.919	0.455	6	MTRNR2L12
3.81777e-86	0.709009	1	1	6	MT-ND4
1.13786e-81	0.671329	1	1	6	MT-CO3
5.54895e-45	0.611817	0.954	0.668	6	MT-ND5
9.80262e-72	0.5432	1	1	6	MT-CO2
2.48769e-43	0.541658	0.827	0.355	6	MT-ND4L
3.58058e-25	0.539388	0.96	0.865	6	SPP1
3.64919e-43	0.530295	1	1	6	IGLC3
4.8066e-35	0.492482	1	1	6	IGLC1
1.09625e-39	0.451648	1	1	6	IGLC2
4.38285e-47	0.43812	0.561	0.144	6	MTRNR2L8
3.79205e-36	0.409852	1	0.99	6	IGLC7
9.72264e-23	0.387166	0.538	0.227	6	AL627171.2
3.52799e-28	0.349008	1	1	6	COL1A2
3.63213e-66	1.42797	1	1	7	SFTPA2
3.1043e-58	1.40826	0.951	0.613	7	DMBT1
2.71046e-89	1.3814	0.972	0.38	7	DEFB4A
2.43029e-75	1.31673	1	0.715	7	TCN1
6.66573e-61	1.27651	1	1	7	SFTPA1
1.78844e-71	1.21569	1	1	7	WFDC2
7.3962e-79	1.15139	1	0.992	7	SERPINA3
5.64417e-78	1.09373	1	0.949	7	CTSE
2.73189e-70	1.06633	1	0.925	7	C15orf48
1.59172e-64	1.04302	1	0.87	7	C4BPA
7.781e-53	1.00481	1	0.937	7	MMP7
9.57544e-68	0.998756	1	1	7	NAPSA
3.09712e-48	0.916231	0.937	0.479	7	KRT14
5.65565e-39	0.909817	0.944	0.702	7	KRT6A
4.78793e-85	0.892506	0.887	0.225	7	DEFB4B
2.75962e-56	0.888393	1	0.972	7	CP
8.27419e-60	0.850082	1	0.988	7	TNC
5.79929e-67	0.848394	1	0.998	7	SERPINA1
7.44829e-57	0.847378	1	0.97	7	PLAT
2.59127e-61	0.845953	1	0.937	7	ITGB6
3.25031e-70	1.49932	0.933	0.325	8	SPINK1
3.82817e-47	1.41664	1	0.908	8	HP
5.1845e-64	1.346	0.992	0.676	8	MSLN
4.41159e-42	1.04554	0.866	0.391	8	DEFB4A
3.07309e-38	1.02909	0.908	0.566	8	MUC5B
5.54333e-53	1.00225	1	0.942	8	AGR2
1.27478e-45	0.998362	0.924	0.502	8	KRT17
1.48972e-54	0.986874	0.916	0.376	8	CXCL1
2.95681e-09	0.981453	0.361	0.169	8	SCGB1A1
2.61945e-57	0.944664	0.983	0.86	8	SPINT1
2.56731e-39	0.942147	0.874	0.473	8	CYP24A1
9.83331e-37	0.932291	0.874	0.476	8	CEACAM5
1.88008e-50	0.931495	1	0.961	8	SEMA4B
2.16201e-52	0.928683	1	0.921	8	SFTA2
6.38723e-43	0.890427	0.983	0.762	8	ALPL
3.05899e-51	0.882066	1	1	8	SFTPB
1.02582e-52	0.866079	1	0.96	8	KRT8
7.44885e-48	0.866063	0.975	0.704	8	F3
1.81514e-41	0.857267	0.992	0.767	8	PRSS8
1.24694e-46	0.850196	0.983	0.688	8	ID1
3.20577e-49	1.76916	0.708	0.201	9	FDCSP
1.07886e-26	1.73014	1	1	9	SCGB3A1
1.00671e-30	1.43007	0.708	0.314	9	LTF
8.08619e-22	0.871612	1	0.938	9	MMP7
4.59806e-09	0.810846	1	0.908	9	HP
3.14368e-32	0.765278	0.519	0.136	9	SPIB
9.06131e-06	0.66893	0.811	0.683	9	CXCL14
1.12354e-14	0.638779	0.972	0.875	9	CXCL13
2.31034e-13	0.608556	0.925	0.756	9	CLU
4.54057e-14	0.56053	0.651	0.372	9	MMP9
1.54079e-13	0.56035	0.906	0.682	9	MSLN
7.77891e-11	0.494725	0.547	0.304	9	MS4A1
2.18218e-17	0.469673	1	0.976	9	TNFAIP2
3.92871e-31	0.468471	1	1	9	NPC2
2.13251e-11	0.446907	0.443	0.187	9	LIPF
2.17519e-23	0.444544	0.358	0.081	9	SNCG
2.19919e-11	0.406975	0.972	0.818	9	CXCL9
1.35785e-08	0.384119	1	0.976	9	MT1X
1.51231e-07	0.38214	0.783	0.614	9	CXCL10
1.16188e-08	0.361558	0.906	0.796	9	ARHGAP45

## Sheet: TableS5
Supplementary Table S5. The percentage of cellular compositions in each histologic subtype within one tumor slide
Classification	Cell type	ST_P1			ST_P5			ST_P6					ST_P7		ST_P8
		PA	MP	N	PA	MP	S	PA	MA + MP	MA	MP	N	MP	N	Lep	MP	N
Endothelial	Artery	0.00841251	0.012574	0.0213915	0.00241338	0.0232783	0.00696163	0.0614481	0.0106122	0.0158587	0.0075782	0.0300419	0.015592	0	0.00503114	0.00508817	0.0172137
Endothelial	Bronchial Vessel 1	0.00737639	0.0190742	0.00508019	0.00261085	0.00975472	0.0130448	0.000513469	0.00763436	0.0166433	0.00429128	0.0136593	0.00701781	0.0123118	0.00448382	0.00228101	0.0132185
Endothelial	Bronchial Vessel 2	6.5078e-05	0.0020344	0.00566609	0.00135216	0.000311539	0.00553655	0	0.000451824	0.000969747	0.00639754	0.000387951	0.000596776	0.00135279	0.000360345	0.00314369	0.0021422
Endothelial	Capillary	0.0494098	0.0888444	0.0455299	0.0321456	0.0386119	0.0431786	0.000522176	0.0141424	0.0114769	0.0278045	0.117284	0.0144384	0.0508283	0.011589	0.0232214	0.185337
Endothelial	Capillary Aerocyte	0.0411899	0.0575347	0.0135458	0.015121	0.0130018	0.0329321	0.0094299	0.0152633	0.0379157	0.0465309	0.0506846	0.0259631	0.0422482	0.0122345	0.0206047	0.215112
Endothelial	Capillary Intermediate 1	0.0094657	0.000375094	0.0030731	0.0057672	0.0071334	0.00836983	0	6.51553e-05	0.000714357	0.000621973	0.0159989	0.00186198	0.00107481	0.000104098	3.34674e-05	0.0399058
Endothelial	Capillary Intermediate 2	0.00687015	0.0261901	0.00262103	0.00318955	0.0014518	0.0120847	0.0263085	0.00237423	0.0112607	0.0136813	0.00616325	0.00554808	0.0289077	0.0044025	0.00370183	0.0139859
Endothelial	Lymphatic	0.0217304	0.0180751	0.0181966	0.00697129	0.0241483	0.01019	0.000441857	0.0146027	0.0197689	0.070494	0.0423736	0.0347829	0.0181721	0.0281106	0.00629197	0.00768609
Endothelial	Vein	0.0310947	0.010121	0.0351332	0.00942665	0.0400992	0.000966033	0	0.0100439	0.0197657	0.00561049	0.0457589	0.0234299	0.0079648	0.0190181	0.00204767	0.018607
Epithelial	Alveolar Epithelial Type 1	0.0631661	0.0422464	0.00166599	0.0273595	0.00931111	0.0169853	0.038093	0.00691897	0.019596	0.123049	0.00284235	0.0279084	0.0316395	0.0403264	0.0137067	0.0637806
Epithelial	Alveolar Epithelial Type 2	0.0156098	0.0422803	0.00585003	0.258451	0.00336528	0.0846557	0.000651468	0.0869978	0.11708	0.0217768	0.0700817	0.145936	0.0263057	0.0975911	0.0482874	0.0594356
Epithelial	Basal	0.0825066	0.0139662	0.0018839	0.0954567	0.0174474	0.0614318	0.0204378	0.0323449	0.0383585	0.0188392	0.000943181	0.0336765	0.0121066	0.0225887	0.0433055	0.00639854
Epithelial	Ciliated	0.000479333	0.000365882	0.0982738	0.0167056	0.00101587	0.00282867	0.0403787	0.0174051	0.0401289	0.0150259	0.0394085	0.00618548	0.00265006	0.0271054	0.00394375	7.97753e-05
Epithelial	Club	0.125253	0.0502151	0.00680856	0.199853	0.0168569	0.0107563	0.00174895	0.322378	0.0276418	0.0515914	0.00258938	0.0606024	0.0112859	0.270195	0.0881195	0.00332131
Epithelial	Differentiating Basal	0.0369811	0.0141697	0.00054561	0.0174485	0.00146298	0.0194943	0.000282554	0.0145009	0.0146345	0.00258762	0.0021776	0.0484462	0.00508189	0.00892276	0.0423163	0.00517145
Epithelial	Goblet	0.0242241	0.0032883	0.000424367	0.0243864	0.000919616	0.00274868	0.0156393	0.0186601	0.0306918	0.0146275	0.00767683	0.00650149	0.00158463	0.00603186	0.000541773	2.48092e-05
Epithelial	Ionocyte	0.0114687	0.00369741	0.000128858	0	0.00238387	4.24095e-05	6.90133e-05	0.000188284	0.00758006	0.0119541	0	2.59452e-05	0.00583898	0.00153132	0.000119451	0
Epithelial	Mucous	0.0419666	0.0057641	0.0137787	0.145309	0.0108898	2.11035e-05	0.0983215	0.0167166	0.0133361	0.009425	0.000884363	0.017111	0.00591283	0.0231549	0.00688991	3.08463e-05
Epithelial	Neuroendocrine	0.0112119	0.00103914	2.08172e-05	3.08046e-06	0.00471257	7.61999e-05	0.000284988	0.00195938	0.00461654	0.00709891	0.0199052	0.000118872	0.00253761	3.98613e-05	8.96859e-05	5.80988e-06
Epithelial	Proliferating Basal	0.00660293	0.000128114	0	0.00113502	0.000786162	0.039469	0.0293347	0.00172383	0.0140773	3.32341e-05	0.000146137	0.00543307	0.00407335	0.00512759	0.00109841	0
Epithelial	Proximal Basal	0.00102792	1.1594e-05	0	0.00158386	0.000161312	0.00213204	0	0	0.000554553	0	0.000359467	0.000577244	5.00808e-06	0.00148093	0.00120388	0.00159231
Epithelial	Proximal Ciliated	0	0	0	0	0.000109549	0.00163713	0	0	0.00293284	0.00351942	0.00705048	0.000220747	0	0.000574928	0	0
Epithelial	Serous	0.00448868	1.58604e-05	0	0.0156356	0.00168246	3.25167e-05	0.00438648	0.000269513	0.0121063	4.36011e-05	0.00428906	0	0	0	0	0
Epithelial	Signaling Alveolar Epithelial Type 2	0.00145168	0.00777853	0.000308921	0.0229297	0	0.00177512	0	0.0140712	0.0254988	0.00828595	0.00977036	0.035282	0.00555851	0.011738	0.00808869	0.000147448
Immune	B	0.009678	0.0337785	0.0226606	3.09829e-05	0.0204979	0.0226042	0.00148672	0.00139918	0.0204985	0.0088395	0.0535457	0.0205848	0.0422071	0.0388119	0.0201408	0.000761204
Immune	Basophil/Mast 1	0.00150249	0.0222699	0.00590623	0.00425626	0.0111501	0.0208786	0.172944	0.0151412	0.00640868	0.00273458	0.0102429	0.00964158	0.0154701	0.00796444	0.0239023	0.0281648
Immune	Basophil/Mast 2	0.000925832	0.00957883	0.0177451	0.000156459	0.000422674	0.00221609	0.000117969	0.00359368	0.00490536	0.000125444	0.000440274	0.00171147	0.00882414	0.00330011	0.00740718	0.00716292
Immune	CD4+ Memory/Effector T	0.00840643	0.0558523	0.0103462	0.00251355	0.050772	0.0732424	0.0201332	0.0225504	0.0476777	0.059107	0.0139181	0.0259007	0.0716039	0.0296647	0.0563859	0.00967255
Immune	CD4+ Naive T	0.000439127	0.0229381	0.00147782	0.000193597	0.0186486	0.0284883	0.00588181	0.00408171	0.0122672	0.0186018	0.00371046	0.0159508	0.0615915	0.0159986	0.0289816	0.0044162
Immune	CD8+ Memory/Effector T	0.0123911	0.0200927	0.00699619	4.88917e-05	0.0214705	0.0185865	0.0107211	0.00887839	0.0205138	0.017989	0.00482556	0.0171811	0.0223399	0.0122637	0.0135751	0.00638096
Immune	CD8+ Naive T	0.0142689	0.0427366	0.00202054	0.000395005	0.0254808	0.0113876	0.0330831	0.00827237	0.0221562	0.0215266	0.0091014	0.0193456	0.0593622	0.0158993	0.0243934	0.011461
Immune	Classical Monocyte	0.0049778	0.0495153	0.00300126	0.000516291	0.0279716	0.0242986	0.00604554	0.017812	0.0142482	0.0450852	0.0128371	0.0219804	0.0569246	0.0119394	0.0369061	0.00868089
Immune	Dendritic	0	6.86773e-05	0	0	0.00073493	0	0	0	0	0	0	0.00140563	8.5248e-05	0.000448943	1.94505e-05	0
Immune	EREG+ Dendritic	0.00306977	0.0035863	0.00274023	0.00011338	0.0111657	0.00380835	0.00454295	0.00295534	0.00054889	0.00249345	0.00198799	0.000508035	0.0062095	0.00044109	0.00603274	6.49658e-05
Immune	IGSF21+ Dendritic	0.000388243	0.0116664	0.0275231	0.000852912	0.0130964	0.0107948	0.00187006	0.000911703	0.00509353	0.00149975	0.0172448	0.00672024	0.00534176	0.000675098	0.0106273	0.000316872
Immune	Intermediate Monocyte	0.000928839	0.0021162	0.00194813	0.000287994	0.000484676	0.000795503	0	1.63935e-05	0.00101228	0.00866841	0.00166104	0.00257948	0.011822	0.000265054	0.00234401	0.00192544
Immune	Macrophage	0.0801838	0.118865	0.128843	0.0108731	0.388806	0.130726	0.108329	0.0821328	0.0894512	0.140663	0.112357	0.0940079	0.18978	0.0549079	0.24764	0.0663688
Immune	Myeloid Dendritic Type 1	0.00239731	0.00389502	0.00336602	3.08938e-05	0.0138721	0.00779361	0.00225768	0.00314005	0.00169849	0.00664169	0.00319579	0.00717419	0.00347398	8.25551e-05	0.00115477	2.47313e-06
Immune	Myeloid Dendritic Type 2	0.00453892	0.00258911	0.000521525	0	0.00324905	0.000361865	0.0329586	0.00449407	0.0052998	0.000687988	0.00532383	0.00288906	0.000186825	0.000549121	0.00160011	8.73287e-06
Immune	Natural Killer	0.00463968	0.0587169	0.00156798	0.00373413	0.028424	0.0231811	0.0608123	0.00642171	0.0491613	0.0642904	0.0188219	0.0189154	0.0450151	0.0265137	0.0428194	0.0159341
Immune	Natural Killer T	3.45949e-05	0.00853373	0.0007756	2.87141e-05	0.00568328	0.000148497	0.0056782	0.00108985	0.00527831	0.00438066	0.000337076	0.000954829	0.00731383	0.00560879	0.00396182	0
Immune	Neutrophil	1.4105e-06	0.00400115	1.58861e-06	0	0.00807439	6.47351e-05	0.000852652	0.000672072	0.00139279	0.00189832	0.00318323	0.00146638	0.000997995	0.00237742	0.00101207	0.00134078
Immune	Nonclassical Monocyte	0.000243286	0.00703905	0.000676548	0.000302146	0.0055848	0.00705699	0.0743281	0.00847429	0.00780437	0.0133679	0.00421466	0.00531459	0.0181419	0.00119087	0.00894908	0.00328441
Immune	OLR1+ Classical Monocyte	0.00108856	0.00414537	0	0.00040755	0.00434585	0.00971271	0.0162921	0.00211502	0.00256724	0.00427136	0.000569272	0.00314284	0.0150672	0.00234888	0.00675329	0.00134362
Immune	Plasma	0.005783	0.00750706	0.0721983	0.00034237	0.009294	0.00321772	0.000228846	0.00655456	0.00733016	0.00225357	0.00759174	0.0117815	0.00291693	0.0494579	0.000127167	7.00124e-05
Immune	Plasmacytoid Dendritic	0.00337155	0.0058547	0.0274955	0.000107834	0.00542045	0.000152944	0	0.00585033	0.00290584	0.00104609	0.000550739	0.00647939	0.000100216	0.016176	0.00247997	0
Immune	Platelet/Megakaryocyte	0.000651216	0.000188552	2.37908e-06	0.00052321	0.000857327	0.00155102	0	6.368e-06	0.000853251	0.00933553	0.00612427	0.00121534	0.00593404	0.00269407	0.00106395	0.00831272
Immune	Proliferating Macrophage	0.0233205	0.00724458	0.000117842	0	0.000339519	0.000562031	0.00389492	0.00396647	0.00563764	0.0114628	0.00624578	0.00373246	0.00225078	0.000549411	0.00537029	8.58798e-05
Immune	Proliferating NK/T	0.000292303	0.0106622	0.000333069	0.00115869	0.00717836	0.00259923	0.0756943	0.00134716	0.0140258	0.000508306	0.00269043	0.00212029	0.00118799	0.0106158	0.0171717	0.000438689
Immune	TREM2+ Dendritic	0.000135446	0.0016936	0.222458	0.000503415	0.0507228	0.00389622	0.000555134	0.0042674	0.0226338	0	0.0129991	0.0039449	0.00691994	0.00322991	0.028836	4.42374e-05
Stromal	Adventitial Fibroblast	0.0489028	0.000925428	0.041473	0.00412198	0.0022667	0.0528107	0	0.0802655	0.0102044	0	0.00376525	0.0593484	0.00133632	0.016589	0.0152864	0.00307333
Stromal	Airway Smooth Muscle	0.0063739	0.0099803	0.0655489	0.00313215	0.00841122	0.0297311	0.00901988	0.00376345	0.048075	0.0190623	0.0313389	0.0268011	0.0353248	0.00794761	0.0097684	0.0301779
Stromal	Alveolar Fibroblast	0.0861248	0.0233231	0.0110694	0.035395	0.01342	0.0225044	0.00307523	0.0267667	0.0110203	0.00439949	0.0792266	0.0222086	0.00107739	0.0208251	0.00629497	0.0659087
Stromal	Fibromyocyte	0.00686072	0.000663672	9.4065e-05	0.000709136	0.000836094	0.0124477	0	0.00231612	0.00255259	0.00967254	0.00365242	0.00926161	0.000186285	0.00121467	0.00266656	0
Stromal	Lipofibroblast	0.000613528	0	0.00777501	0	0	0.00301155	0	0.00110697	1.0539e-05	0	0.001531	0.0036634	0.000142053	0.00524171	0.00169442	0
Stromal	Mesothelial	0.00360753	5.20689e-06	0	0	0	0.00189413	0	0.000852733	0.00241735	0.000163532	0.00281651	0.000797601	0	0.000616311	1.37267e-05	0
Stromal	Myofibroblast	0.0149832	0.00355839	0.00337124	0.00311058	0.00165642	0.0391319	0.000585931	0.0515404	0.00155699	0	0.00293962	0.0156522	0.000346892	0.00915088	0.0247988	0.00175641
Stromal	Pericyte	0.0185449	0.0189111	0.0168143	0.0179633	0.00615324	0.0039614	0.000318722	0.00469808	0.0281212	0.0227234	0.0365892	0.0109624	0.00645053	0.00891744	0.00543493	0.0488337
Stromal	Vascular Smooth Muscle	0.0282771	0.00770796	0.0132044	0.00293571	0.00461293	0.0490314	0	0.00322082	0.021463	0.0256326	0.033943	0.0273994	0.0166259	0.01378	0.0102618	0.0208107

## Sheet: TableS6
Supplementary Table S6. Genes associated with differentiation.
Gene	Correlation
TMSB4X	0.60925
PLAT	0.598359
PIGR	0.589323
ACTB	0.543864
MUC21	0.519525
CEACAM6	0.494524
KCNJ15	0.491637
WFDC2	0.481119
SLC34A2	0.465366
ANPEP	0.464979
TM4SF1	0.444366
CXCL14	0.441889
AZGP1	0.433643
GDF15	0.42516
ELF3	0.424513
CPE	0.419485
CEACAM5	0.41948
MFSD4A	0.418248
CRIP1	0.417253
MMP7	0.41589
CLIC6	0.398838
ITGB8	0.396122
TMSB10	0.395742
KRT19	0.391761
PLAU	0.390737
S100A9	0.381877
COL1A1	0.380398
RPLP1	0.378485
KRT81	0.373174
AGR3	0.370378
LINC00342	0.368819
SPINK1	0.364302
GNAS	0.362123
VSTM2L	0.359942
RPS2	0.357383
TESC	0.356357
SCGB3A1	0.355663
NCOA7	0.352347
SMOC1	0.351954
VSIG2	0.346986
CLDN3	0.343393
MACC1	0.342914
TXN	0.34233
ECM1	0.342038
HPGD	0.341397
MT-CO2	0.340483
TSPAN13	0.337472
GAPDH	0.336352
S100A6	0.335724
KRT8	0.335357
CAPN1	0.326304
IGFBP4	0.32382
PLA2G4A	0.322945
TACSTD2	0.322806
TMEM98	0.321921
IVL	0.321769
ICAM1	0.320243
EIF1	0.319069
IL32	0.319052
JPT1	0.316419
MST1	0.31572
CXCL17	0.315515
FN1	0.315049
SLC16A3	0.314944
HS3ST1	0.313948
CAPN2	0.313354
POLR2L	0.312495
C19orf33	0.311346
KRT7	0.309753
SPP1	0.309668
VIM	0.308558
SAT1	0.307898
PON2	0.307756
PRDX1	0.307311
LMO3	0.30687
PLAAT3	0.306263
FTL	0.306136
IGFBP6	0.304637
C4orf48	0.30455
SFRP4	0.30432
KRT23	0.302969
ST6GAL1	0.302933
TSPAN3	0.301927
COL9A2	0.301843
RPL30	0.301319
RPL23A	0.300422
CD24	0.300105
APOD	-0.306562
C16orf89	-0.315402
VCAN	-0.330028
CP	-0.355718
MGP	-0.375899
CLU	-0.409383

## Sheet: TableS7
Supplementary Table S7. Gene Ontology (GO) Enrichment Analysis for differentiated genes.
GO	ID	Description	GeneRatio	BgRatio	pvalue	p.adjust	qvalue
GO:0030198	GO:0030198	extracellular matrix organization	11/87	334/17913	6.36393e-07	0.00103574	0.000935945
GO:0070268	GO:0070268	cornification	7/87	112/17913	1.1967e-06	0.00103574	0.000935945
GO:0043062	GO:0043062	extracellular structure organization	11/87	387/17913	2.67249e-06	0.00154203	0.00139345
GO:0050900	GO:0050900	leukocyte migration	11/87	467/17913	1.58023e-05	0.00683844	0.00617953
GO:0046677	GO:0046677	response to antibiotic	9/87	328/17913	3.03565e-05	0.0105094	0.00949679
GO:0017014	GO:0017014	protein nitrosylation	3/87	15/17913	4.82693e-05	0.0119363	0.0107862
GO:0018119	GO:0018119	peptidyl-cysteine S-nitrosylation	3/87	15/17913	4.82693e-05	0.0119363	0.0107862
GO:0031424	GO:0031424	keratinization	7/87	224/17913	0.000108928	0.0235694	0.0212984
GO:0043588	GO:0043588	skin development	9/87	412/17913	0.000173682	0.0311895	0.0281843
GO:0061448	GO:0061448	connective tissue development	7/87	243/17913	0.000180182	0.0311895	0.0281843
GO:0009913	GO:0009913	epidermal cell differentiation	8/87	346/17913	0.00027716	0.0436148	0.0394123
GO:0008544	GO:0008544	epidermis development	9/87	452/17913	0.000344326	0.049669	0.0448832

## Sheet: TableS8
Supplementary Table S8. Spatial correlation analysis based on normalized gene expression across central spots and six surrounding nearest neighbors in S subtype.
Gene	TNFRSF14	PRKAA2	CSF1	S100A9	S100A8	SLAMF6	CD48/APC	CD244	PTGS2	IL10	GNLY	CD8A	CD8B	CTLA4	PDCD1	NECTIN3	BTLA	TIGIT	CD80	CD86	CXCL8	TDO2	PRKAA1	GZMK	GZMA	CSF1R	HAVCR2/exhausted	TREM1	VEGFA	NT5E	NOS3	IDO1	CD274	PDCD1LG2	SEMA4D	IL2RA	MRC1	ALOX5	PRF1	VSIR	ENTPD1	LAG3	CD4	CD163	IFNG	GZMB	CD276	CD68	LGALS9
TNFRSF14	1	0.0117485	0.0205326	-0.0526849	-0.081296	-0.0490588	0.0200379	0.0889039	-0.0929697	-0.0120686	0.11929	0.0517446	0.0657608	0.0232736	-0.0494405	-0.0824985	-0.0833721	0.14521	-0.110091	-0.0249824	0.0489131	-0.0823707	0.00620091	0.160834	0.0834765	0.122289	0.000413566	-0.0881794	0.18303	-0.121686	0.0433712	0.155147	-0.0654615	-0.0349233	0.0156746	-0.0494414	-0.0667236	0.125375	0.0915428	0.0173616	-0.0106302	0.0933998	-0.0131758	-0.000562876	0.084254	0.0892911	-0.00392158	0.184633	0.221162
PRKAA2	0.0117485	1	0.0631714	-0.034654	0.0349485	0.185348	-0.0220056	0.0165725	0.0662151	-0.0207579	0.0187683	-0.0306073	0.123554	0.0232449	0.0596855	0.0381263	0.00578303	0.0171717	-0.00238736	-0.0388471	0.0238799	0.0281665	-0.0473217	0.027547	0.0233737	-0.0169434	-0.0340477	0.0695112	0.0739899	0.0515479	-0.0318283	0.0422983	0.00775136	-0.0602451	0.0459971	-0.0463542	-0.0198172	0.0535099	0.0686068	0.112212	0.0573817	0.0560706	-0.0298009	-0.049957	-0.0329563	0.0505329	0.0371556	-0.0772438	-0.0524311
CSF1	0.0205326	0.0631714	1	-0.0205762	-0.0951385	0.00197904	0.0586354	-0.0154935	0.0153816	-0.019649	0.00623851	0.0866415	0.0298102	0.0841513	-0.00270262	-0.034203	0.00765448	0.0635006	0.0390856	-0.0468568	0.1066	-0.065974	0.0872504	0.166137	0.150297	0.0429478	-0.0181485	0.0926324	0.0324197	-0.0549241	-0.128104	0.00981762	0.0437057	0.0149145	-0.0336861	0.0398351	0.0999461	0.0290947	0.0400197	0.0370552	0.185649	-0.001267	0.0914314	0.137866	0.00129584	-0.0581397	0.0765195	-0.0709565	0.0662109
S100A9	-0.0526849	-0.034654	-0.0205762	1	0.493453	0.00706556	-0.00632043	0.0267955	0.105915	0.100859	0.081121	-0.028622	0.0305648	-0.0624715	-0.0499981	0.220462	-0.00767536	-0.0573501	0.0898043	0.0546081	0.106717	0.0187232	0.0911954	-0.117278	0.0871355	-0.00652435	0.179296	0.155435	0.213737	0.428759	0.172391	0.178709	0.069489	-0.0969041	-0.0352928	0.0703052	-0.052611	0.31524	0.0636203	-0.214057	-0.18699	-0.0700181	-0.0809649	0.0141966	0.0667491	0.0964139	0.285131	0.0718186	0.269708
S100A8	-0.081296	0.0349485	-0.0951385	0.493453	1	-0.0261347	0.0630307	-0.0204255	0.0767686	-0.00487114	0.0749392	-0.0399037	-7.05521e-05	-0.134897	-0.0233926	0.0492997	0.0465689	-0.141287	0.116121	0.122398	0.0818814	-0.00696758	0.111723	0.0026342	0.0213698	-0.00414367	0.223128	0.157718	0.174323	0.253402	0.140866	-0.0135682	0.0817205	0.000755128	0.00506539	0.0639014	0.00661721	0.176539	0.0809731	-0.197707	-0.090333	-0.0386572	0.100805	-0.0140077	0.0781385	0.0925932	0.181849	0.0781735	0.0732106
SLAMF6	-0.0490588	0.185348	0.00197904	0.00706556	-0.0261347	1	-0.0188535	-0.0487634	0.0242112	0.0320375	0.0772172	0.0525768	-0.00256585	0.0386132	-0.101578	0.0620302	-0.0287107	0.0245829	-0.00304552	0.00747903	-0.00362861	0.100503	-0.0292676	0.0349991	0.0277508	0.0497643	0.0643422	-0.071762	-0.00900978	-0.040135	0.00849677	0.0723573	0.0658017	0.071786	0.0109229	0.0719649	0.00962595	0.0370231	0.0788413	-0.026313	0.0934562	0.0149101	0.0491825	-0.0451912	0.0539173	0.0272617	-0.0303943	0.0289132	-0.0153992
CD48	0.0200379	-0.0220056	0.0586354	-0.00632043	0.0630307	-0.0188535	1	0.0646943	-0.0461367	-0.0209721	-0.0143441	0.0814476	0.0367902	0.0739522	-0.00176919	-0.023404	0.00756297	0.101569	0.0432778	0.0677482	0.0644164	-0.0224461	0.0648263	0.101813	0.0367976	-0.0109652	0.077419	0.0464044	-0.0400287	-0.0203625	-0.0506915	-0.0157431	-0.0165753	0.0597656	0.0456267	-0.00740537	0.0279988	0.0224235	0.0702009	0.0536309	-0.0109912	0.0525599	0.21347	0.109692	-0.0229369	-0.0166022	-0.0960602	0.270087	0.0706778
CD244	0.0889039	0.0165725	-0.0154935	0.0267955	-0.0204255	-0.0487634	0.0646943	1	0.0051233	-0.033111	-0.024165	-0.0551648	0.054579	-0.0134083	-0.0348703	0.0482924	-0.0727356	0.0155962	0.0563283	0.121859	-0.00693594	0.0220879	-0.0215838	-0.0198069	-0.034488	-0.00931741	-0.0195651	0.0545103	0.0685868	0.000591091	0.0211397	0.0635399	-0.020336	0.0542192	0.0141008	0.0249144	-0.0628418	0.0429282	0.0517265	-0.0035193	0.00757029	0.0217248	0.0338141	-0.0417613	0.0609438	0.0916365	0.0768927	0.025925	-0.035694
PTGS2	-0.0929697	0.0662151	0.0153816	0.105915	0.0767686	0.0242112	-0.0461367	0.0051233	1	0.071285	-0.0125437	0.0140837	0.0242125	-0.00772709	0.0250941	0.0700756	-0.0509943	-0.0110702	0.0605684	-0.0104086	0.0197565	0.0563241	0.0479005	-0.0356566	0.0530262	0.0246537	0.0727004	0.0941687	0.189071	0.260833	0.131726	0.167634	0.0520903	0.029502	0.0517265	-0.0764638	0.12747	0.0416693	0.083378	-0.0387941	0.0578699	-0.0479706	0.00379713	0.0506914	-0.0106592	-0.035534	0.168765	0.00687565	-0.00877575
IL10	-0.0120686	-0.0207579	-0.019649	0.100859	-0.00487114	0.0320375	-0.0209721	-0.033111	0.071285	1	-0.0200947	0.0121956	0.0323665	0.034386	0.0477786	-0.019185	-0.0971519	-0.00697139	0.0209476	0.0579894	-0.00650184	0.0592297	0.0331797	0.0178853	-0.00737739	0.0391247	0.107846	-0.0109221	0.00255356	0.12378	0.0604054	0.0880113	0.0105627	-0.0171182	0.0431305	-0.00231116	0.0229167	0.014539	0.0635744	-0.0198423	0.0413742	-0.0560561	-0.0358401	-0.0406567	0.157157	0.0458093	0.031861	0.0246761	0.00210866
GNLY	0.11929	0.0187683	0.00623851	0.081121	0.0749392	0.0772172	-0.0143441	-0.024165	-0.0125437	-0.0200947	1	0.0495693	0.0567518	-0.0253473	0.024998	-0.0493166	-0.0126756	0.031722	-0.0228603	0.0293752	0.0914249	0.013459	0.0938657	0.036918	0.151606	0.0780121	0.0647308	-0.120636	0.0937483	0.0662221	0.017924	0.115676	0.0260437	0.0459549	0.0183779	0.0959716	-0.00653641	0.128659	0.177283	0.0512691	0.0674821	-0.109937	0.100875	-0.0382649	0.00806683	0.0718267	-0.000389414	0.0593453	0.131458
CD8A	0.0517446	-0.0306073	0.0866415	-0.028622	-0.0399037	0.0525768	0.0814476	-0.0551648	0.0140837	0.0121956	0.0495693	1	0.043652	0.124812	-0.000613845	-0.0208041	-0.0445502	0.0886269	-0.00776381	0.00621517	0.112785	0.0376729	0.0467419	0.253008	0.120479	0.0404758	-0.0227202	-0.0335579	-0.00984995	0.0389041	-0.0647582	0.160768	0.0659507	0.0595174	0.0326678	0.031579	0.00258738	0.0779579	0.0480195	-0.0492144	-0.0434089	0.0771385	0.0305692	-0.00740711	-0.0132766	0.0603865	-0.041346	0.0487809	0.0389407
CD8B	0.0657608	0.123554	0.0298102	0.0305648	-7.05521e-05	-0.00256585	0.0367902	0.054579	0.0242125	0.0323665	0.0567518	0.043652	1	0.0672567	0.0261021	0.00974837	0.0578086	0.0408169	0.0669923	0.13036	0.0371888	0.105021	-0.00377603	0.0926676	0.157488	-0.0196797	0.0801449	0.0526556	0.123611	0.0146759	0.0794497	-0.00115509	0.0102407	-0.0135041	0.0272366	0.0504971	0.0290701	0.114554	0.108917	0.0419185	0.0321411	0.00816021	0.037582	-0.0268033	0.0594881	0.0470719	0.0222013	0.0371255	0.0303935
CTLA4	0.0232736	0.0232449	0.0841513	-0.0624715	-0.134897	0.0386132	0.0739522	-0.0134083	-0.00772709	0.034386	-0.0253473	0.124812	0.0672567	1	0.0284815	-0.0473098	-0.0188508	0.0555603	-0.00985087	0.102837	0.00793463	-0.0433076	-0.029977	0.165415	0.0733868	0.0550048	-0.0044052	-0.0701753	-0.0601365	-0.0485601	-0.0717718	0.010637	-0.0223617	-0.0143323	0.119999	0.0383018	0.0257358	0.0513985	0.0488668	0.102773	0.0755499	0.0769451	0.11422	0.104874	0.0584408	-0.0705314	0.00290676	0.0674581	0.0121846
PDCD1	-0.0494405	0.0596855	-0.00270262	-0.0499981	-0.0233926	-0.101578	-0.00176919	-0.0348703	0.0250941	0.0477786	0.024998	-0.000613845	0.0261021	0.0284815	1	-0.0238781	0.0200425	-0.0248037	-0.0248756	-0.0381044	0.0894478	0.0107646	0.0784077	-0.0360961	-0.0339433	-0.104791	-0.0787137	-0.112058	-0.0487913	-0.0674023	-0.0203402	-0.104914	-0.0138219	0.0590444	0.0410201	-0.00743965	0.0188277	-0.0733271	0.0261929	0.129261	0.0126181	0.122236	-0.0302681	-0.00705568	0.0177243	0.0127182	0.00664362	-0.0742655	-0.0299689
NECTIN3	-0.0824985	0.0381263	-0.034203	0.220462	0.0492997	0.0620302	-0.023404	0.0482924	0.0700756	-0.019185	-0.0493166	-0.0208041	0.00974837	-0.0473098	-0.0238781	1	0.00960951	0.00431299	-0.0311409	0.040133	-0.0565506	-0.011995	0.00149997	-0.1141	-0.0965636	0.000526007	0.123066	0.163848	0.156263	0.202506	0.0581763	0.0636744	0.0325438	-0.00809146	-0.0666813	0.125984	-0.0148795	0.159913	-0.077857	-0.0443977	-0.0358676	-0.0767153	-0.108076	0.0264974	-0.031163	-0.0986169	0.187548	-0.00463265	0.0834174
BTLA	-0.0833721	0.00578303	0.00765448	-0.00767536	0.0465689	-0.0287107	0.00756297	-0.0727356	-0.0509943	-0.0971519	-0.0126756	-0.0445502	0.0578086	-0.0188508	0.0200425	0.00960951	1	-0.117152	0.0109071	0.019624	-0.0409322	0.00521924	0.00077048	0.00145458	0.0180041	0.0215445	-0.00419577	-0.0361248	-0.0299767	-0.0161707	0.0176277	-0.0685813	0.0914692	-0.0848775	0.0418558	0.0883697	0.0396964	0.00229144	0.0436698	0.0340253	0.00936167	-0.0480722	0.0699842	-0.00411819	-0.0806496	0.00609451	-0.0139924	-0.0942241	-0.0379374
TIGIT	0.14521	0.0171717	0.0635006	-0.0573501	-0.141287	0.0245829	0.101569	0.0155962	-0.0110702	-0.00697139	0.031722	0.0886269	0.0408169	0.0555603	-0.0248037	0.00431299	-0.117152	1	-0.0628605	-0.00611275	0.0462482	-0.0586699	0.0483424	0.143121	0.0394226	0.0103271	-0.0170965	0.00998373	0.0505114	-0.0334821	-0.0448	0.0321704	-0.0777107	0.0510406	0.0159049	-0.0312822	-0.0367731	0.0707582	0.0320414	0.0603833	-0.0082806	0.0296953	0.00610795	0.038998	-0.0347201	0.0168213	-0.00699954	0.0704822	0.019759
CD80	-0.110091	-0.00238736	0.0390856	0.0898043	0.116121	-0.00304552	0.0432778	0.0563283	0.0605684	0.0209476	-0.0228603	-0.00776381	0.0669923	-0.00985087	-0.0248756	-0.0311409	0.0109071	-0.0628605	1	0.0153649	-0.0365669	0.0447197	-0.0618931	-0.0255439	0.0127952	-0.0463179	0.0785285	0.043434	0.000837694	0.0573588	0.0404406	0.00631153	0.0678852	0.00414305	-0.00941399	0.0205752	0.0462821	-0.0553186	0.020576	-0.0773905	0.0924696	0.0405641	0.0405265	-0.0226245	0.0756786	0.0732343	-0.0145771	-0.0374719	0.0204919
CD86	-0.0249824	-0.0388471	-0.0468568	0.0546081	0.122398	0.00747903	0.0677482	0.121859	-0.0104086	0.0579894	0.0293752	0.00621517	0.13036	0.102837	-0.0381044	0.040133	0.019624	-0.00611275	0.0153649	1	0.0104587	-0.0178512	0.0247748	0.0961502	0.0434937	0.0360881	0.258156	0.106443	0.0244595	0.0404556	0.0857269	0.00223403	0.12523	0.0441404	0.137497	0.0665208	0.0386247	0.0583271	0.0836082	-0.00287687	0.0831746	0.00371955	0.179679	0.109515	0.020381	-0.0030734	0.0432817	0.164217	0.049302
CXCL8	0.0489131	0.0238799	0.1066	0.106717	0.0818814	-0.00362861	0.0644164	-0.00693594	0.0197565	-0.00650184	0.0914249	0.112785	0.0371888	0.00793463	0.0894478	-0.0565506	-0.0409322	0.0462482	-0.0365669	0.0104587	1	-0.000668233	0.0722664	0.0518739	0.0172538	-0.00607252	-0.0040761	0.0205959	0.0896791	0.0501332	0.0376734	0.0399648	-0.0232053	-0.0601131	0.0648107	-0.00248613	0.121445	0.0994091	0.109042	-0.0882869	0.0415362	0.110184	-0.00815693	0.0328814	0.0558579	0.112376	0.00598528	0.0172481	0.076975
TDO2	-0.0823707	0.0281665	-0.065974	0.0187232	-0.00696758	0.100503	-0.0224461	0.0220879	0.0563241	0.0592297	0.013459	0.0376729	0.105021	-0.0433076	0.0107646	-0.011995	0.00521924	-0.0586699	0.0447197	-0.0178512	-0.000668233	1	0.0055773	0.0146889	0.0288461	-0.0952594	0.0677064	0.0290053	-0.049903	-0.0502808	0.0234015	0.0597083	-0.0347535	-0.0883874	-0.0370842	0.0847965	0.0611405	-0.0900001	0.0639543	-0.0177478	-0.0113355	0.0821569	0.0798572	-0.0446574	0.194373	0.138105	-0.0144762	-0.0279923	-0.0650938
PRKAA1	0.00620091	-0.0473217	0.0872504	0.0911954	0.111723	-0.0292676	0.0648263	-0.0215838	0.0479005	0.0331797	0.0938657	0.0467419	-0.00377603	-0.029977	0.0784077	0.00149997	0.00077048	0.0483424	-0.0618931	0.0247748	0.0722664	0.0055773	1	0.076606	-0.00670856	0.0350099	0.100814	0.0445713	0.0561852	0.0771003	0.050347	0.0567762	0.056219	0.0472318	-0.0380894	0.0314333	-0.00376479	0.0389515	0.128035	-0.00869134	0.040856	-0.147935	0.121988	0.058952	-0.0119136	0.046346	-0.0242972	0.0127683	0.0380447
GZMK	0.160834	0.027547	0.166137	-0.117278	0.0026342	0.0349991	0.101813	-0.0198069	-0.0356566	0.0178853	0.036918	0.253008	0.0926676	0.165415	-0.0360961	-0.1141	0.00145458	0.143121	-0.0255439	0.0961502	0.0518739	0.0146889	0.076606	1	0.172536	0.0801062	-0.00993752	0.00048657	0.0183769	-0.065081	-0.10182	0.0937692	-0.0273697	-0.0132385	0.119724	-0.00625761	0.0198349	0.0763932	0.0757292	0.0214464	0.157181	0.00695057	0.134688	0.0409899	-0.0712517	-0.0228471	-0.106802	0.112628	0.098556
GZMA	0.0834765	0.0233737	0.150297	0.0871355	0.0213698	0.0277508	0.0367976	-0.034488	0.0530262	-0.00737739	0.151606	0.120479	0.157488	0.0733868	-0.0339433	-0.0965636	0.0180041	0.0394226	0.0127952	0.0434937	0.0172538	0.0288461	-0.00670856	0.172536	1	0.0296012	0.0119992	-0.104888	0.0607312	-0.059176	-0.0360651	0.118708	0.0342754	-0.0451974	-0.0295829	-0.00537477	0.036577	0.0503838	0.05417	-0.0622913	0.0491783	-0.0346562	0.0716813	0.06975	0.0445781	0.019266	0.0153688	0.0798695	0.135431
CSF1R	0.122289	-0.0169434	0.0429478	-0.00652435	-0.00414367	0.0497643	-0.0109652	-0.00931741	0.0246537	0.0391247	0.0780121	0.0404758	-0.0196797	0.0550048	-0.104791	0.000526007	0.0215445	0.0103271	-0.0463179	0.0360881	-0.00607252	-0.0952594	0.0350099	0.0801062	0.0296012	1	0.0445186	-0.0286272	0.0168055	-0.0449576	0.0679729	0.148501	0.0268743	0.0155792	0.0517454	0.0214508	0.0333463	0.0822378	0.0193013	0.0103446	0.0662962	-0.0344767	0.0191321	0.0812463	0.0311673	-0.0665093	0.0766196	0.146252	0.110255
HAVCR2	0.000413566	-0.0340477	-0.0181485	0.179296	0.223128	0.0643422	0.077419	-0.0195651	0.0727004	0.107846	0.0647308	-0.0227202	0.0801449	-0.0044052	-0.0787137	0.123066	-0.00419577	-0.0170965	0.0785285	0.258156	-0.0040761	0.0677064	0.100814	-0.00993752	0.0119992	0.0445186	1	0.154454	0.0743124	0.156625	0.118406	-0.0078203	0.118969	-0.0187458	0.100923	0.158255	0.10507	0.0325901	0.154853	-0.0580737	0.0386861	-0.0168581	0.138357	0.0595656	0.0505684	0.0993025	0.0394648	0.230775	0.12389
TREM1	-0.0881794	0.0695112	0.0926324	0.155435	0.157718	-0.071762	0.0464044	0.0545103	0.0941687	-0.0109221	-0.120636	-0.0335579	0.0526556	-0.0701753	-0.112058	0.163848	-0.0361248	0.00998373	0.043434	0.106443	0.0205959	0.0290053	0.0445713	0.00048657	-0.104888	-0.0286272	0.154454	1	0.0570435	0.221144	0.0566755	0.00976701	0.0383562	0.0642234	-0.0556014	0.0467063	0.120899	0.0876259	-0.0891945	-0.0731382	-0.00731706	-0.00170562	0.10337	0.0843987	-0.00417517	-0.0156953	0.0873918	0.127185	-0.0413202
VEGFA	0.18303	0.0739899	0.0324197	0.213737	0.174323	-0.00900978	-0.0400287	0.0685868	0.189071	0.00255356	0.0937483	-0.00984995	0.123611	-0.0601365	-0.0487913	0.156263	-0.0299767	0.0505114	0.000837694	0.0244595	0.0896791	-0.049903	0.0561852	0.0183769	0.0607312	0.0168055	0.0743124	0.0570435	1	0.224428	0.111398	0.194682	0.0744198	0.0205199	0.0382675	0.0519509	-0.0374169	0.229278	0.0930992	-0.0415093	0.00220753	-0.0307529	-0.0776522	-0.0514884	0.0140252	0.0560929	0.241517	-0.0618498	0.142362
NT5E	-0.121686	0.0515479	-0.0549241	0.428759	0.253402	-0.040135	-0.0203625	0.000591091	0.260833	0.12378	0.0662221	0.0389041	0.0146759	-0.0485601	-0.0674023	0.202506	-0.0161707	-0.0334821	0.0573588	0.0404556	0.0501332	-0.0502808	0.0771003	-0.065081	-0.059176	-0.0449576	0.156625	0.221144	0.224428	1	0.195534	0.134879	0.0221364	-0.0106047	0.0185222	0.0654475	0.00642265	0.160921	0.0234467	-0.125174	-0.092184	-0.081027	-0.0610268	-0.0124364	-0.0400223	0.0935978	0.231506	0.0170486	-0.00243527
NOS3	0.0433712	-0.0318283	-0.128104	0.172391	0.140866	0.00849677	-0.0506915	0.0211397	0.131726	0.0604054	0.017924	-0.0647582	0.0794497	-0.0717718	-0.0203402	0.0581763	0.0176277	-0.0448	0.0404406	0.0857269	0.0376734	0.0234015	0.050347	-0.10182	-0.0360651	0.0679729	0.118406	0.0566755	0.111398	0.195534	1	0.0690924	0.0551247	-0.0167076	0.0502589	0.0553436	-0.0493753	0.085809	0.068181	-0.104084	-0.00478358	-0.0181502	-0.0311453	-0.0219531	0.0620258	0.0929758	0.0360494	0.0427398	0.0378994
IDO1	0.155147	0.0422983	0.00981762	0.178709	-0.0135682	0.0723573	-0.0157431	0.0635399	0.167634	0.0880113	0.115676	0.160768	-0.00115509	0.010637	-0.104914	0.0636744	-0.0685813	0.0321704	0.00631153	0.00223403	0.0399648	0.0597083	0.0567762	0.0937692	0.118708	0.148501	-0.0078203	0.00976701	0.194682	0.134879	0.0690924	1	0.00458914	-0.0431154	0.002069	-0.0650184	-0.126056	0.237026	0.0522043	-0.0961955	0.0372307	0.0724831	-0.0639306	-0.129025	0.0624618	0.190974	0.213697	-0.0261086	0.229859
CD274	-0.0654615	0.00775136	0.0437057	0.069489	0.0817205	0.0658017	-0.0165753	-0.020336	0.0520903	0.0105627	0.0260437	0.0659507	0.0102407	-0.0223617	-0.0138219	0.0325438	0.0914692	-0.0777107	0.0678852	0.12523	-0.0232053	-0.0347535	0.056219	-0.0273697	0.0342754	0.0268743	0.118969	0.0383562	0.0744198	0.0221364	0.0551247	0.00458914	1	0.110039	0.0628095	0.104645	0.0765139	0.0160149	0.0928034	0.0631643	0.0816299	-0.0550209	0.117089	0.0245811	-0.0431727	-0.0667796	0.0873512	-0.0287476	0.0154064
PDCD1LG2	-0.0349233	-0.0602451	0.0149145	-0.0969041	0.000755128	0.071786	0.0597656	0.0542192	0.029502	-0.0171182	0.0459549	0.0595174	-0.0135041	-0.0143323	0.0590444	-0.00809146	-0.0848775	0.0510406	0.00414305	0.0441404	-0.0601131	-0.0883874	0.0472318	-0.0132385	-0.0451974	0.0155792	-0.0187458	0.0642234	0.0205199	-0.0106047	-0.0167076	-0.0431154	0.110039	1	-0.109414	-0.0644713	0.0403313	-0.032983	-0.0331282	-0.0379634	0.000925568	-0.0521441	0.102383	-0.051434	-0.0310195	-0.103662	-0.0224941	0.0544112	-0.0994248
SEMA4D	0.0156746	0.0459971	-0.0336861	-0.0352928	0.00506539	0.0109229	0.0456267	0.0141008	0.0517265	0.0431305	0.0183779	0.0326678	0.0272366	0.119999	0.0410201	-0.0666813	0.0418558	0.0159049	-0.00941399	0.137497	0.0648107	-0.0370842	-0.0380894	0.119724	-0.0295829	0.0517454	0.100923	-0.0556014	0.0382675	0.0185222	0.0502589	0.002069	0.0628095	-0.109414	1	0.0517608	0.0119595	-0.0164546	0.0924566	0.039536	0.024251	0.00419423	0.0345375	0.00728565	-0.0339811	-0.0415011	-0.0141308	-0.0287801	0.0766339
IL2RA	-0.0494414	-0.0463542	0.0398351	0.0703052	0.0639014	0.0719649	-0.00740537	0.0249144	-0.0764638	-0.00231116	0.0959716	0.031579	0.0504971	0.0383018	-0.00743965	0.125984	0.0883697	-0.0312822	0.0205752	0.0665208	-0.00248613	0.0847965	0.0314333	-0.00625761	-0.00537477	0.0214508	0.158255	0.0467063	0.0519509	0.0654475	0.0553436	-0.0650184	0.104645	-0.0644713	0.0517608	1	0.144343	-0.0308143	0.0581122	-0.00725353	0.00776947	0.0250427	0.142975	0.0384759	0.0574316	-0.0241244	-0.0145479	0.0187521	-0.0295687
MRC1/M2	-0.0667236	-0.0198172	0.0999461	-0.052611	0.00661721	0.00962595	0.0279988	-0.0628418	0.12747	0.0229167	-0.00653641	0.00258738	0.0290701	0.0257358	0.0188277	-0.0148795	0.0396964	-0.0367731	0.0462821	0.0386247	0.121445	0.0611405	-0.00376479	0.0198349	0.036577	0.0333463	0.10507	0.120899	-0.0374169	0.00642265	-0.0493753	-0.126056	0.0765139	0.0403313	0.0119595	0.144343	1	-0.0499839	0.0766577	-0.0320267	0.207188	0.0211658	0.197609	0.218755	-0.0403482	0.024225	0.0306314	0.189543	-0.151601
ALOX5	0.125375	0.0535099	0.0290947	0.31524	0.176539	0.0370231	0.0224235	0.0429282	0.0416693	0.014539	0.128659	0.0779579	0.114554	0.0513985	-0.0733271	0.159913	0.00229144	0.0707582	-0.0553186	0.0583271	0.0994091	-0.0900001	0.0389515	0.0763932	0.0503838	0.0822378	0.0325901	0.0876259	0.229278	0.160921	0.085809	0.237026	0.0160149	-0.032983	-0.0164546	-0.0308143	-0.0499839	1	0.0779205	0.0343406	-0.0232145	-0.0536273	-0.0654323	0.0336955	-0.0641218	0.0106798	0.208181	0.0996486	0.246737
PRF1	0.0915428	0.0686068	0.0400197	0.0636203	0.0809731	0.0788413	0.0702009	0.0517265	0.083378	0.0635744	0.177283	0.0480195	0.108917	0.0488668	0.0261929	-0.077857	0.0436698	0.0320414	0.020576	0.0836082	0.109042	0.0639543	0.128035	0.0757292	0.05417	0.0193013	0.154853	-0.0891945	0.0930992	0.0234467	0.068181	0.0522043	0.0928034	-0.0331282	0.0924566	0.0581122	0.0766577	0.0779205	1	0.00379341	0.157213	0.0291382	0.209348	-0.00637564	0.102173	0.198064	-0.0139788	0.121465	0.0867669
VSIR	0.0173616	0.112212	0.0370552	-0.214057	-0.197707	-0.026313	0.0536309	-0.0035193	-0.0387941	-0.0198423	0.0512691	-0.0492144	0.0419185	0.102773	0.129261	-0.0443977	0.0340253	0.0603833	-0.0773905	-0.00287687	-0.0882869	-0.0177478	-0.00869134	0.0214464	-0.0622913	0.0103446	-0.0580737	-0.0731382	-0.0415093	-0.125174	-0.104084	-0.0961955	0.0631643	-0.0379634	0.039536	-0.00725353	-0.0320267	0.0343406	0.00379341	1	0.0647472	-0.00192055	0.0714003	0.0358183	0.00292809	-0.131339	-0.0697928	-0.0440708	-0.0499538
ENTPD1	-0.0106302	0.0573817	0.185649	-0.18699	-0.090333	0.0934562	-0.0109912	0.00757029	0.0578699	0.0413742	0.0674821	-0.0434089	0.0321411	0.0755499	0.0126181	-0.0358676	0.00936167	-0.0082806	0.0924696	0.0831746	0.0415362	-0.0113355	0.040856	0.157181	0.0491783	0.0662962	0.0386861	-0.00731706	0.00220753	-0.092184	-0.00478358	0.0372307	0.0816299	0.000925568	0.024251	0.00776947	0.207188	-0.0232145	0.157213	0.0647472	1	-0.0381201	0.18543	0.0758497	0.0117965	-0.010318	0.0246824	0.0152988	-0.021404
LAG3	0.0933998	0.0560706	-0.001267	-0.0700181	-0.0386572	0.0149101	0.0525599	0.0217248	-0.0479706	-0.0560561	-0.109937	0.0771385	0.00816021	0.0769451	0.122236	-0.0767153	-0.0480722	0.0296953	0.0405641	0.00371955	0.110184	0.0821569	-0.147935	0.00695057	-0.0346562	-0.0344767	-0.0168581	-0.00170562	-0.0307529	-0.081027	-0.0181502	0.0724831	-0.0550209	-0.0521441	0.00419423	0.0250427	0.0211658	-0.0536273	0.0291382	-0.00192055	-0.0381201	1	-0.0151785	-0.0206521	0.125109	0.093482	-0.0160874	0.00627463	0.00183026
CD4	-0.0131758	-0.0298009	0.0914314	-0.0809649	0.100805	0.0491825	0.21347	0.0338141	0.00379713	-0.0358401	0.100875	0.0305692	0.037582	0.11422	-0.0302681	-0.108076	0.0699842	0.00610795	0.0405265	0.179679	-0.00815693	0.0798572	0.121988	0.134688	0.0716813	0.0191321	0.138357	0.10337	-0.0776522	-0.0610268	-0.0311453	-0.0639306	0.117089	0.102383	0.0345375	0.142975	0.197609	-0.0654323	0.209348	0.0714003	0.18543	-0.0151785	1	0.185269	0.0697652	0.0220608	-0.0631365	0.177183	-0.0364321
CD163	-0.000562876	-0.049957	0.137866	0.0141966	-0.0140077	-0.0451912	0.109692	-0.0417613	0.0506914	-0.0406567	-0.0382649	-0.00740711	-0.0268033	0.104874	-0.00705568	0.0264974	-0.00411819	0.038998	-0.0226245	0.109515	0.0328814	-0.0446574	0.058952	0.0409899	0.06975	0.0812463	0.0595656	0.0843987	-0.0514884	-0.0124364	-0.0219531	-0.129025	0.0245811	-0.051434	0.00728565	0.0384759	0.218755	0.0336955	-0.00637564	0.0358183	0.0758497	-0.0206521	0.185269	1	-0.0123217	-0.098807	0.0516033	0.249005	0.00402571
IFNG	0.084254	-0.0329563	0.00129584	0.0667491	0.0781385	0.0539173	-0.0229369	0.0609438	-0.0106592	0.157157	0.00806683	-0.0132766	0.0594881	0.0584408	0.0177243	-0.031163	-0.0806496	-0.0347201	0.0756786	0.020381	0.0558579	0.194373	-0.0119136	-0.0712517	0.0445781	0.0311673	0.0505684	-0.00417517	0.0140252	-0.0400223	0.0620258	0.0624618	-0.0431727	-0.0310195	-0.0339811	0.0574316	-0.0403482	-0.0641218	0.102173	0.00292809	0.0117965	0.125109	0.0697652	-0.0123217	1	0.0971103	0.0526783	-0.0431981	-0.0756194
GZMB	0.0892911	0.0505329	-0.0581397	0.0964139	0.0925932	0.0272617	-0.0166022	0.0916365	-0.035534	0.0458093	0.0718267	0.0603865	0.0470719	-0.0705314	0.0127182	-0.0986169	0.00609451	0.0168213	0.0732343	-0.0030734	0.112376	0.138105	0.046346	-0.0228471	0.019266	-0.0665093	0.0993025	-0.0156953	0.0560929	0.0935978	0.0929758	0.190974	-0.0667796	-0.103662	-0.0415011	-0.0241244	0.024225	0.0106798	0.198064	-0.131339	-0.010318	0.093482	0.0220608	-0.098807	0.0971103	1	0.09209	0.074282	-0.0444219
CD276	-0.00392158	0.0371556	0.0765195	0.285131	0.181849	-0.0303943	-0.0960602	0.0768927	0.168765	0.031861	-0.000389414	-0.041346	0.0222013	0.00290676	0.00664362	0.187548	-0.0139924	-0.00699954	-0.0145771	0.0432817	0.00598528	-0.0144762	-0.0242972	-0.106802	0.0153688	0.0766196	0.0394648	0.0873918	0.241517	0.231506	0.0360494	0.213697	0.0873512	-0.0224941	-0.0141308	-0.0145479	0.0306314	0.208181	-0.0139788	-0.0697928	0.0246824	-0.0160874	-0.0631365	0.0516033	0.0526783	0.09209	1	-0.150666	0.0887363
CD68	0.184633	-0.0772438	-0.0709565	0.0718186	0.0781735	0.0289132	0.270087	0.025925	0.00687565	0.0246761	0.0593453	0.0487809	0.0371255	0.0674581	-0.0742655	-0.00463265	-0.0942241	0.0704822	-0.0374719	0.164217	0.0172481	-0.0279923	0.0127683	0.112628	0.0798695	0.146252	0.230775	0.127185	-0.0618498	0.0170486	0.0427398	-0.0261086	-0.0287476	0.0544112	-0.0287801	0.0187521	0.189543	0.0996486	0.121465	-0.0440708	0.0152988	0.00627463	0.177183	0.249005	-0.0431981	0.074282	-0.150666	1	0.148903
LGALS9	0.221162	-0.0524311	0.0662109	0.269708	0.0732106	-0.0153992	0.0706778	-0.035694	-0.00877575	0.00210866	0.131458	0.0389407	0.0303935	0.0121846	-0.0299689	0.0834174	-0.0379374	0.019759	0.0204919	0.049302	0.076975	-0.0650938	0.0380447	0.098556	0.135431	0.110255	0.12389	-0.0413202	0.142362	-0.00243527	0.0378994	0.229859	0.0154064	-0.0994248	0.0766339	-0.0295687	-0.151601	0.246737	0.0867669	-0.0499538	-0.021404	0.00183026	-0.0364321	0.00402571	-0.0756194	-0.0444219	0.0887363	0.148903	1
CCL18	-0.0362965	-0.0647897	-0.0323182	0.0946583	0.191396	-0.0259895	0.0496386	-0.0370213	0.0775826	-0.0417731	0.0272683	-0.0219249	0.0761569	-0.00678009	-0.011957	-0.0319164	0.112794	-0.0839628	0.175406	0.155441	0.0636185	0.147389	0.00354155	0.0576253	0.127679	0.0239285	0.116227	0.0533343	-0.102991	-0.0210212	0.0880685	-0.054484	0.0450405	-0.013973	-0.0386603	0.0600916	0.420144	0.0506037	0.0795166	-0.117855	0.1275	-0.0241137	0.17523	0.090768	0.0400042	0.0828114	0.00912273	0.192962	0.0274146
TGFB1	0.102158	-0.0231151	0.127009	-0.0351348	0.0228475	-0.0265242	0.117886	-0.0726584	-0.00875202	-0.0335582	0.0487036	0.0715488	0.00684593	0.00878842	0.0781957	-0.0189997	-0.0113007	0.0570849	-0.0684943	0.0667711	0.0655254	4.0409e-06	0.0876936	0.148234	0.00178256	0.0705362	0.0886277	0.0527213	0.0520678	-0.04696	-0.0322915	-0.0774816	0.081432	0.0440058	0.0381542	0.00884011	0.117195	0.0317219	0.0811611	-0.000870539	0.191175	-0.0188828	0.180778	0.132238	-0.137233	-0.0875099	-0.0434954	0.171462	0.0725206
PVR	0.00630933	0.0597392	-0.0145624	0.188234	0.198788	-0.0567614	-0.0611336	0.00830392	0.084627	0.0315557	0.0677838	-0.0369105	0.0834911	-0.0358799	-0.0269129	0.0997152	0.0355631	-0.087922	0.0895506	0.0960781	0.0831391	0.148988	0.109417	-0.0737154	0.00793027	-0.000922078	0.178118	0.131502	0.174927	0.17284	0.208456	0.145834	0.0739646	-0.0816272	0.0529965	0.185999	0.0111155	0.117276	0.147738	-0.10993	0.00882735	-0.00562764	0.0448803	-0.0538777	0.0867056	0.18181	0.169942	-0.0143352	0.0950159
NECTIN2	-0.00463731	0.00522208	-0.0111688	0.230841	0.232444	0.0354125	0.000528542	-0.0222382	0.108458	0.213723	0.125992	0.0506731	0.00102561	-0.0718046	-0.0393138	-0.0143246	0.0142822	-0.135522	0.039443	-0.011295	0.111671	0.116898	0.0934042	0.0199908	0.0550893	0.106279	0.0714512	0.0236844	0.106947	0.231901	0.108289	0.217321	0.0201302	-0.0427736	0.0262137	0.0332908	0.0179441	0.121653	0.0941961	-0.0963722	0.0493412	0.0135003	0.103695	-0.0533933	0.118151	0.13545	0.19391	-0.00136213	0.0611929
NKG7	0.0541924	-0.00069219	-0.00400923	0.0261432	0.0807609	0.0799075	0.117989	0.10438	0.0154391	0.0031135	0.190372	0.132503	0.0495793	0.10875	-0.0170862	-0.0267784	-0.0635624	0.0471707	-0.0198595	0.0898259	-0.0682269	-0.0109294	0.0396898	0.14978	0.119371	0.0274775	0.0604393	-0.0195824	0.0350813	0.046321	0.0321485	0.103976	0.0593738	0.00731252	0.00115998	0.0950459	-0.00492679	0.110025	0.126668	0.0375762	0.0285348	-0.0334179	0.174502	0.0132577	0.0636154	0.144509	0.0450674	0.170688	0.0642851
LILRB2	-0.0738875	0.0508267	0.0410905	0.097229	0.134319	-0.015997	0.0545379	-0.00405825	-0.0186199	0.0176237	0.0469478	0.0124413	-0.00959388	0.00719391	0.0197451	0.0190173	-0.0264484	0.000842173	0.0507419	0.0600499	0.0949174	0.0618205	-0.0136272	0.0372533	-0.0665516	-0.00243009	0.101204	0.0853061	0.0496151	0.0333325	-0.0224149	-0.07909	-0.00680044	-0.0347202	0.117491	0.130569	0.0912654	0.00880571	0.0736357	-0.0356874	-0.0114497	-0.00494728	0.102891	0.0630403	0.0109841	0.068344	0.028251	0.0836704	0.0469617
LAIR1	0.121848	-0.0123214	0.0607156	-0.0700547	0.0172109	0.00535288	0.157854	-0.0494206	-0.124809	0.0168648	0.0769805	0.0166247	-0.0355379	0.0688432	-0.0665222	-0.128537	-0.0323199	0.0449512	0.0524873	0.00395236	0.0521616	-0.0730978	0.0224121	0.122055	0.0776777	0.144595	0.0176931	-0.018506	-0.112761	-0.110004	-0.0850688	-0.133603	-0.0233704	-0.0269111	0.00476312	-0.0568093	0.124951	0.0431919	0.150341	0.0641169	0.0486365	0.0334713	0.158658	0.14769	-0.0499184	-0.0288865	-0.105301	0.293643	0.127852
LILRB4	0.00413964	-0.0207004	0.0818697	0.00966211	0.0761094	0.054127	0.152655	0.0241942	0.00663585	-0.00100785	0.0220233	0.0770749	-0.0026382	-0.02405	-0.0280216	0.0331009	-0.0485596	0.0859443	0.0694303	0.0500752	0.0277947	0.018257	0.0630227	0.0687144	-0.0210136	0.0364449	0.109063	0.140588	-0.0660009	-0.022527	-0.0619207	-0.10006	0.0527332	0.0577325	-0.0392013	0.0576299	0.0964575	-0.000481883	0.0842202	-0.0357825	0.0502504	-0.013232	0.182771	0.125492	0.0045075	-0.0133561	-0.112018	0.291665	0.0436487
CD40	0.0867965	0.00391646	0.0427112	0.187141	0.150217	0.0129452	0.0339754	0.0110793	0.0576817	-0.00351728	0.10411	0.0459612	0.0919491	-0.0805862	-0.0572748	0.0298879	0.0276489	-0.0148018	0.0778814	0.0138455	0.128498	0.0754327	-0.0229037	0.0351347	-0.0067706	0.0596986	0.0790701	0.113888	0.158153	0.121871	0.137454	0.245789	0.0352635	-0.0285506	0.0161582	0.0420361	0.00904182	0.202071	0.0622623	-0.103296	-0.0134141	0.091095	0.0927448	-0.0098477	-0.0280537	0.184282	0.129198	0.0367734	0.178539
XBP1	-0.0352069	0.0701165	-0.186615	-0.399594	-0.159453	-0.00807335	0.0107063	0.0118431	-0.160352	-0.0845846	-0.0268263	-0.0687753	-0.0114215	-0.0573188	0.100286	-0.12008	0.0356549	-0.0276155	-0.068206	-0.0487586	-0.0506685	0.0247049	-0.049815	-0.0984002	-0.0793079	-0.164672	-0.119532	-0.155847	-0.178434	-0.235439	-0.0270838	-0.239781	-0.0153951	-0.0169335	-0.0465	0.0159733	-0.0191263	-0.284655	-0.0101762	0.106612	0.0318382	0.0644836	-0.0194135	-0.091563	-0.0418755	0.0186631	-0.225094	-0.133166	-0.208106
FOXP3	-0.0746326	0.0076134	0.0323159	0.0028276	0.0520934	0.00446467	0.0913835	0.0489822	0.0211612	0.0500697	0.00886399	-0.0395759	-0.029807	0.0120118	-0.0281311	-0.0327419	0.0524699	0.0176856	0.00644327	0.0360958	0.00238661	0.0134716	0.0301089	0.0288319	0.12747	-0.0359725	0.0781351	-0.0287809	0.0410758	0.00256967	-0.00154102	-0.0916345	0.0551684	0.0538902	0.0683741	0.0421336	0.122315	-0.0324317	0.118925	0.0235912	0.0704556	-0.0536254	0.113615	0.0410698	0.056273	-0.0172865	-0.00251875	-0.0179471	-0.0692821
CD40LG	0.0999523	0.0372395	0.0907535	0.0375141	-0.0368215	0.0940764	-0.00959483	0.0358347	0.0133574	-0.044949	-0.0301062	0.0771841	0.025671	0.117387	0.0669815	0.0585978	-0.00610514	0.063871	0.0412966	-0.00384179	0.0514742	-0.0848986	-0.00763388	0.0698917	0.0222066	0.0281565	-0.047237	-0.0797046	0.0475298	-0.0166771	-0.025364	-0.0350017	-0.00164304	0.0523204	0.0499362	0.0724324	0.0966029	0.0444792	0.00617335	0.0526592	0.0702296	0.0445827	0.0131843	-0.00271046	0.0221359	-0.0520767	0.0475631	-0.00845206	-0.082703
[truncated: 12 more columns]
